# Supplementary material for: The response of mesophyll conductance to short- and long-term environmental conditions in chickpea genotypes
Source: AoB Plants. 2018 Dec 11;11(1):ply073. doi: 10.1093/aobpla/ply073 (PMC6340285; doi:10.1093/aobpla/ply073)
Supplement: Supplementary Table S3 [file ply073_suppl_supplementary_table-s3.xlsx]

## Sheet: Experiment 1
Table S3. Leaf gas exchange, online carbon isotope discrimination and mesophyll conductance values of twenty chickpea genotypes grown and measured under non-limiting controlled environmental conditions
Genotype	replicate	Photo	Cond	Ci	Trmmol	VpdL	CTleaf	Area	BLCond	Tair	Tleaf	TBlk	CO2R	CO2S	H2OR	H2OS	RH_R	RH_S	Flow	PARi	PARo	Press	CsMch	HsMch	CndCO2	Ci_Pa	Ci/Ca	RHsfc	C2sfc	TDL time	CO2 in	d13C in	d18O in	d18O in	CO2 out	d13C out	d18O out	d18O out	xsi	D13C	D18O	Ci/Ca	a'	alpha ac	gac	t	Rd	gamma *	e'
Amethyst	1	17.8352	0.418471	318.942	5.05921	1.29595	24.9842	3.953	4.44846	24.0824	24.9842	23.8102	431.473	400.141	10.8802	18.7126	36.3316	62.4868	250.558	1263.46	364.567	100.506	3.70864	0.348713	0.242048	32.0555	0.797072	61.7495	394.729	0.409028	442.003	-30.308	-28.1682	12.1067	413.181	-29.1043	-21.9719	18.5598	15.3361	19.3818	107.62	0.797329	3.91013	1.00391	0.242112	0.0104899	1.49409	37.2423	-16.308
Amethyst	3	21.6185	0.578858	326.708	6.26675	1.19547	24.8462	3.44	4.5408	24.9566	24.8462	25.1631	433.092	399.971	11.0222	19.4581	34.9287	61.6576	250.572	1261.6	386.147	100.485	4.73184	0.378268	0.326181	32.8291	0.816827	65.4711	393.544	0.421528	443.988	-30.3726	-28.3682	11.8984	412.095	-29.194	-20.78	19.8011	13.922	17.1891	120.924	0.816842	3.84236	1.00384	0.326182	0.00963784	1.48054	37.0636	-16.3726
Amethyst	4	11.7773	0.413773	342.559	5.33949	1.37866	25.0878	3.389	4.54998	24.5783	25.0878	24.4335	418.725	399.908	11.0068	18.0978	35.6543	58.6239	250.571	1264.84	379.924	100.438	5.34245	0.381149	0.239926	34.4059	0.856595	59.4511	396.414	0.440278	428.977	-30.1393	-27.7229	12.5704	409.721	-29.1941	-20.5824	20.0069	22.2768	22.1673	193.945	0.856328	3.96054	1.00396	0.239963	0.0111697	1.5038	37.3697	-16.1393
Amethyst	5	28.3197	0.495182	293.299	4.84725	1.06893	24.8625	5.086	4.24452	24.4197	24.8625	24.2371	461.332	399.915	11.1282	20.7627	36.3812	67.8785	250.573	1265.04	349.529	100.41	5.34245	0.381149	0.281381	29.4501	0.733403	68.8337	390.908	0.455903	472.537	-30.2958	-28.2407	12.0312	414.081	-28.1997	-18.6703	21.9982	8.08367	17.7441	85.5824	0.733403	3.77134	1.00377	0.281381	0.00864582	1.48277	37.0933	-16.2958
Amethyst	6	17.0832	0.314018	302.521	2.69465	0.896309	24.8787	3.553	4.52046	24.0387	24.8787	23.772	425.602	399.85	18.7852	22.5202	62.8118	75.2998	250.562	1271.92	357.896	100.374	7.00935	0.143225	0.185243	30.3653	0.756586	72.7146	394.748	0.468403	440.429	-30.3488	-28.5071	11.7538	417.279	-29.3757	-23.2813	17.1961	19.0255	19.4431	113.329	0.756586	4.02398	1.00402	0.185243	0.00730257	1.48428	37.1131	-16.3488
BL1	1	28.2092	0.706383	321.087	5.82142	0.943641	25.0619	6.01	4.0782	24.6956	25.0619	24.5479	473.166	399.917	8.75593	22.4066	28.1311	71.9881	250.557	1264.51	360.649	100.318	5.06474	0.313767	0.384468	32.2108	0.802883	74.0951	390.579	0.486343	483.015	-29.8007	-27.3928	12.9142	416.265	-27.021	-13.5177	27.3643	7.23617	21.111	113.317	0.80279	3.58564	1.00359	0.38427	0.00760147	1.50179	37.3434	-15.8007
BL1	2	19.1966	0.359316	302.083	3.62706	1.07033	24.9348	5.395	4.1889	24.0916	24.9348	23.9019	444.377	399.92	13.2637	20.9102	44.1727	69.6356	250.556	1263.5	345.694	100.288	5.55129	0.349406	0.209205	30.2954	0.755358	68.0382	393.733	0.499479	456.218	-30.1696	-28.4344	11.8294	414.604	-28.4554	-20.3884	20.2089	10.9716	19.7231	99.0241	0.75476	3.86537	1.00387	0.209664	0.0086959	1.48964	37.1837	-16.1696
BL1	4	29.5989	0.565284	301.469	3.9576	0.779783	24.9273	6.764	3.94248	24.2034	24.9273	23.9334	484.116	399.942	13.3874	23.8164	44.2408	78.7048	250.568	1265.15	361.676	100.189	8.45602	0.156395	0.31467	30.2038	0.75378	77.8443	389.807	0.530903	497.227	-30.2393	-28.4235	11.8408	420.475	-27.4126	-14.8959	25.9291	6.47833	19.1906	97.6518	0.75378	3.62548	1.00363	0.31467	0.00631129	1.48882	37.173	-16.2393
BL1	5	18.4704	0.201067	241.869	1.88426	0.957252	24.9538	4.925	4.2735	23.5244	24.9538	23.1075	437.63	399.842	18.482	22.1039	63.5971	76.0581	250.551	1266.04	376.718	100.149	6.54385	0.390575	0.12078	24.223	0.604911	70.3696	394.007	0.548611	452.798	-30.7695	-28.8535	11.393	418.707	-29.5428	-23.539	16.9277	13.3292	17.1004	78.3259	0.604911	4.0659	1.00407	0.12078	0.00783886	1.49131	37.2057	-16.7695
BL1	6	22.5885	0.493784	314.088	3.73305	0.828046	25.0574	6.838	3.92916	24.2581	25.0574	23.9634	465.659	399.943	13.6621	23.6087	44.9476	77.6712	250.578	1259.74	368.6	100.071	7.78846	0.53865	0.278631	31.4312	0.785331	76.2871	392.182	0.567361	478.297	-30.1993	-27.7715	12.5199	418.728	-27.7967	-16.5485	24.2079	8.02987	20.2543	100.901	0.785331	3.67284	1.00367	0.278631	0.00672391	1.50105	37.3337	-16.1993
BL2	1	25.891	0.540781	309.517	4.63123	0.938957	25.1259	4.954	4.26828	24.4859	25.1259	24.2355	454.678	399.825	13.6866	22.6363	44.4082	73.4455	250.555	1265.2	349.261	100.046	4.80959	0.391975	0.30491	30.966	0.774133	73.2558	391.636	0.580903	467.005	-30.2437	-28.0285	12.2521	417.204	-28.277	-18.4975	22.1782	9.38015	19.339	100.149	0.774134	3.7486	1.00375	0.304867	0.00760279	1.50608	37.3997	-16.2437
BL2	2	29.9235	0.529048	294.62	4.28868	0.888391	24.9276	5.437	4.18134	24.0785	24.9276	23.8094	468.567	399.914	13.6808	22.7749	45.4667	75.6896	250.562	1261.04	343.034	100.004	8.43683	0.422916	0.298334	29.4633	0.736709	74.3942	390.253	0.594965	481.441	-30.2052	-27.9371	12.3474	415.605	-27.7773	-18.0839	22.6089	7.31306	18.6034	79.2122	0.737055	3.72474	1.00372	0.298279	0.0072127	1.48875	37.1721	-16.2052
BL2	3	37.3519	0.768906	305.374	6.72349	0.993474	24.952	3.161	4.59102	24.5174	24.952	24.3522	450.396	399.885	13.4764	21.7734	43.6186	70.4727	250.575	1262.41	347.616	99.9899	4.87676	0.396125	0.420292	30.5343	0.763654	72.4236	388.902	0.611389	462.882	-30.4349	-28.4682	11.7943	415.007	-28.6328	-20.1176	20.491	9.66955	18.2668	89.8098	0.763607	3.76403	1.00376	0.420231	0.00802804	1.49118	37.204	-16.4349
BL2	4	24.1024	0.475159	305.26	4.33044	0.985415	24.9956	4.963	4.26666	24.0459	24.9956	23.7348	450.974	399.803	13.5508	21.9403	45.1079	73.0357	250.557	1257.23	377.887	99.973	6.33147	0.424416	0.27112	30.5177	0.763524	71.3372	392.177	0.62309	463.362	-30.263	-28.3395	11.9283	415.045	-28.2376	-19.3505	21.2898	9.5951	20.384	96.4561	0.763026	3.79448	1.00379	0.271237	0.00801115	1.49514	37.256	-16.263
BL2	5	31.675	0.477711	278.25	4.39794	0.994595	24.9139	4.645	4.3239	23.6693	24.9139	23.2575	461.824	399.843	13.7223	21.6986	46.7157	73.8693	250.557	1261.12	372.825	99.9511	5.71087	0.419031	0.272765	27.8114	0.695899	70.9114	389.953	0.640278	474.562	-30.4514	-28.6071	11.6496	416.417	-28.2141	-19.9607	20.6544	8.16164	19.1492	77.5939	0.696347	3.81252	1.00381	0.272925	0.00808866	1.48739	37.1542	-16.4514
BL3	1	37.9299	0.737976	301.042	5.27653	0.814245	24.917	4.842	4.28844	24.1576	24.917	23.9205	477.376	400.002	13.561	23.5174	44.8153	77.717	250.573	1260.48	376.018	99.9148	8.89195	0.418252	0.401996	30.0785	0.752599	77.4205	388.062	0.656481	490.466	-29.9744	-29.015	11.2248	418.172	-27.649	-17.2566	23.4705	6.7845	16.493	88.3403	0.752599	3.64024	1.00364	0.401996	0.00658691	1.48786	37.1603	-15.9744
BL3	2	19.3899	0.357949	300.504	3.94791	1.16046	25.108	4.333	4.38006	23.8008	25.108	23.3783	436.112	399.849	13.7326	20.4206	46.3509	68.925	250.55	1260.34	374.75	99.8866	3.69661	0.400347	0.209087	30.0163	0.751543	65.5743	393.873	0.669965	447.863	-30.3322	-28.3717	11.8947	414.908	-29.2166	-21.97	18.5618	13.5929	15.8955	97.8366	0.751954	3.93296	1.00393	0.208987	0.00948334	1.50557	37.3929	-16.3322
BL3	3	33.5069	0.590283	292.173	6.49711	1.20448	25.1672	2.435	4.7217	24.513	25.1672	24.0476	434.542	399.459	13.9077	20.0945	44.9679	64.9763	250.574	1265.98	369.653	99.8797	2.39668	0.289616	0.333254	29.1821	0.73142	65.7683	389.879	0.677083	445.702	-30.2407	-27.8563	12.4315	414.215	-28.9238	-22.463	18.0483	14.1552	19.5716	84.714	0.73142	3.92943	1.00393	0.333254	0.00978629	1.51142	37.4695	-16.2407
BL3	5	30.023	0.387242	260.437	3.03212	0.839724	25.0681	7.474	3.81468	23.7696	25.0681	23.3383	492.936	399.76	14.6658	23.4983	49.7151	79.6564	250.548	1266.55	378.328	100.13	9.95087	0.448362	0.222671	26.0776	0.651484	75.4417	389.135	0.50434	505.778	-30.1428	-28.0855	12.1928	418.456	-27.3892	-16.7475	24.0007	5.79267	16.6704	71.5688	0.65148	3.73011	1.00373	0.22279	0.00682696	1.50168	37.342	-16.1428
BL3	6	32.1509	0.637726	304.178	4.75972	0.834327	25.1131	4.845	4.2879	24.6599	25.1131	24.517	465.707	399.855	14.6592	23.6457	47.0939	75.9639	250.548	1269.17	377.652	100.097	6.32611	0.526565	0.353555	30.4472	0.760722	76.6624	389.732	0.517593	478.211	-30.2954	-28.7957	11.4532	417.152	-28.0367	-17.5794	23.1344	7.83217	18.5382	98.2307	0.759991	3.69481	1.00369	0.353261	0.00676485	1.50711	37.413	-16.2954
BL4	1	43.0722	0.616581	270.355	4.80614	0.861324	24.944	3.378	4.55196	23.8116	24.944	23.3776	460.616	399.752	16.7132	23.0647	56.4708	77.9316	249.718	1263.76	382.286	100.056	8.479	0.645728	0.345313	27.0506	0.676306	75.3897	386.978	0.672222	474.711	-30.2512	-28.5958	11.6614	417.764	-28.1259	-20.6602	19.9259	8.33614	18.5685	72.4414	0.676306	3.81944	1.00382	0.345313	0.0069857	1.49038	37.1936	-16.2512
BL4	2	18.4202	0.230977	260.727	2.1884	0.97455	24.9223	5.831	4.11042	23.2935	24.9223	22.7961	444.776	399.711	16.8907	21.89	58.8868	76.3149	249.66	1265.4	390.601	100.065	8.01352	0.646323	0.137734	26.0896	0.652288	70.0449	393.661	0.6875	458.749	-30.2553	-28.3265	11.9418	415.716	-28.5978	-21.8317	18.7058	10.6606	18.5267	76.1762	0.652288	3.98342	1.00398	0.137734	0.00797597	1.48835	37.1668	-16.2553
BL4	3	34.5855	0.522418	278.488	3.62818	0.759422	25.1028	5.303	4.20546	24.2092	25.1028	23.8738	476.38	399.845	16.8594	24.3772	55.6376	80.4466	249.689	1263.27	392.201	100.085	10.3497	0.53367	0.29512	27.8726	0.69649	78.2732	388.743	0.699583	491.009	-29.9417	-28.2316	12.0406	421.353	-27.8601	-19.3138	21.328	7.04958	15.3133	68.6169	0.696047	3.73564	1.00374	0.295183	0.00616724	1.50528	37.3891	-15.9417
BL4	4	36.9965	0.493569	263.423	3.5283	0.779547	25.0435	5.953	4.08846	23.7297	25.0435	23.3392	491.51	399.938	15.8495	24.0594	53.8425	81.7314	249.683	1262.75	385.605	100.102	12.3892	0.463786	0.279579	26.3692	0.65866	77.5535	387.721	0.714236	505.779	-29.6458	-28.0771	12.2016	421.831	-26.9506	-16.3319	24.4335	6.02521	16.9722	77.513	0.65866	3.71745	1.00372	0.279579	0.00633338	1.49973	37.3164	-15.6458
BL4	6	30.1891	0.417088	269.196	3.1254	0.805225	25.1134	6.478	3.99396	23.8484	25.1134	23.458	481.288	399.723	16.0225	23.9369	54.039	80.732	249.691	1264.28	397.209	100.097	11.6751	0.613638	0.239284	26.9456	0.673454	76.5698	389.519	0.726215	495.209	-30.0057	-28.566	11.6925	420.059	-27.518	-18.1096	22.5822	6.59109	17.1482	75.4797	0.67362	3.75127	1.00375	0.239123	0.00654733	1.50514	37.3873	-16.0057
BL5	2	22.6005	0.368413	289.372	3.18649	0.913741	24.9587	4.62	4.3284	23.7444	24.9587	23.3408	443.963	399.788	16.8021	22.5649	57.0108	76.5642	249.693	1263.7	388.987	100.073	8.63551	0.629119	0.214617	28.9582	0.723814	72.7116	392.739	0.51684	457.473	-30.4838	-28.5083	11.7525	415.488	-29.0183	-21.0604	19.5091	10.8987	16.7819	90.5292	0.72361	3.90267	1.0039	0.214818	0.00744951	1.49183	37.2127	-16.4838
BL5	3	45.1428	0.709408	279.97	5.3069	0.841133	25.1165	3.272	4.57104	24.3204	25.1165	24.0044	461.864	399.927	16.7898	23.5801	55.0555	77.3216	249.689	1262.34	388.409	100.114	8.17189	0.618117	0.391371	28.029	0.700053	76.6092	386.594	0.50434	476.376	-30.2132	-28.2704	12.0003	417.715	-28.1392	-19.67	20.9571	8.12105	17.6378	76.7101	0.699939	3.77923	1.00378	0.391412	0.00680602	1.50669	37.4076	-16.2132
BL5	4	33.3241	0.570773	291.53	4.22698	0.813438	25.1362	4.151	4.41282	24.1158	25.1362	23.73	458.05	399.84	17.0484	23.9076	56.5614	79.3185	249.687	1267.66	382.188	100.058	9.20294	0.630351	0.321163	29.1699	0.729119	76.884	389.645	0.52934	472.024	-30.552	-28.4674	11.7951	418.899	-28.4559	-18.9173	21.741	8.88578	19.5475	94.6782	0.729335	3.78364	1.00378	0.321311	0.00660643	1.50864	37.4332	-16.552
BL5	5	24.3099	0.486528	307.307	4.11284	0.911256	24.9915	3.531	4.52442	23.7564	24.9915	23.2986	436.541	399.836	16.9715	22.656	57.5325	76.8029	249.683	1267.25	387.667	100.053	8.08191	0.640971	0.278442	30.747	0.768582	73.3865	392.583	0.543403	450.161	-30.2238	-27.7114	12.5824	416.479	-28.802	-19.2902	21.3526	13.3651	19.9542	129.637	0.768582	3.88978	1.00389	0.278442	0.00741417	1.49484	37.2521	-16.2238
BL5	6	36.923	0.744501	304.198	5.76987	0.879399	25.0254	3.834	4.46988	24.4385	25.0254	24.1972	460.098	399.853	14.391	23.0476	46.8111	74.9675	249.66	1267.46	380.348	100.015	7.16315	0.673602	0.407235	30.4243	0.760775	75.6599	388.701	0.554514	472.721	-29.9858	-27.977	12.3059	416.073	-27.9782	-18.437	22.2412	8.34539	17.5384	88.2562	0.76061	3.71296	1.00371	0.407331	0.00710806	1.49791	37.2925	-15.9858
BL6	2	29.417	0.414805	271.379	3.49593	0.901047	24.9978	6.399	4.00818	23.4888	24.9978	22.9922	478.807	399.828	14.1153	22.8706	48.4143	78.4435	249.664	1264.49	386.005	99.6131	8.87327	0.601341	0.238149	27.0329	0.678738	73.593	389.92	0.49184	491.261	-29.9966	-28.0121	12.2693	417.594	-27.3958	-17.2482	23.4793	6.66886	18.1602	78.8026	0.678765	3.75691	1.00376	0.238341	0.00736163	1.4952	37.257	-15.9966
BL6	3	19.0602	0.431719	317.094	4.37512	1.07959	25.1017	4.274	4.39068	23.9512	25.1017	23.569	435.61	399.99	13.9393	21.2689	46.515	70.974	249.693	1266.04	379.921	99.6491	4.52109	0.442477	0.248871	31.5981	0.792754	68.4313	394.129	0.476215	447.193	-30.4802	-28.2452	12.0265	415.117	-28.992	-19.6501	20.9778	13.943	21.8389	139.237	0.792991	3.87486	1.00387	0.248948	0.00881374	1.5043	37.3763	-16.4802
BL6	4	38.3832	0.696154	294.264	6.69118	1.07426	25.0345	3.016	4.61712	24.2689	25.0345	23.9658	449.497	399.901	13.2572	21.1685	43.4563	69.3888	249.687	1265.01	372.767	99.7698	4.33687	0.412651	0.385346	29.3587	0.735843	69.9028	388.678	0.428819	461.109	-30.1234	-28.0913	12.1868	414.553	-28.5428	-19.1803	21.4671	9.90438	16.3792	98.8819	0.735843	3.81231	1.00381	0.385346	0.00871526	1.49889	37.3053	-16.1234
BL6	5	32.3466	0.629133	301.75	6.32888	1.10938	25.0544	2.903	4.63746	24.2674	25.0544	24.0046	440.423	399.872	13.6555	20.8603	44.7523	68.3643	249.686	1255.08	377.599	99.741	4.24888	0.390453	0.352286	30.0969	0.754617	68.5467	390.456	0.444213	452.102	-30.1622	-27.9133	12.3721	413.985	-28.729	-19.8548	20.7646	11.8611	17.8101	108.063	0.754665	3.85945	1.00386	0.352355	0.00901269	1.50027	37.3234	-16.1622
BL6	6	20.208	0.483272	320.531	4.60785	1.0305	24.9676	4.582	4.33524	23.811	24.9676	23.3882	440.313	399.845	13.1794	21.4544	44.4584	72.3724	249.669	1262.27	396.746	99.888	2.65642	0.447191	0.275723	32.0172	0.801636	69.9863	393.553	0.69809	452.289	-30.8419	-29.1073	11.1287	407.741	-29.4799	-21.5256	19.0246	10.1539	14.4532	85.382	0.802211	3.81334	1.00381	0.276504	0.00836801	1.4914	37.2069	-16.8419
BL7	1	37.3131	0.434938	246.929	3.84693	0.934903	24.9499	2.212	4.76184	23.8935	24.9499	23.4933	434.28	399.862	19.1208	22.4522	63.9679	75.1125	249.697	1268.02	363.685	99.5573	1.38017	0.279521	0.252119	24.5836	0.617536	72.2236	389.284
BL7	2	31.1071	0.471067	280.171	3.80667	0.861553	25.0668	2.884	4.64088	23.945	25.0668	23.5033	437.479	399.788	19.1185	23.4128	63.7603	78.0821	249.664	1267.38	404.347	99.5523	8.22874	0.638023	0.270874	27.8916	0.700798	74.7999	390.739
BL7	3	21.7186	0.821184	344.274	8.62537	1.19688	25.0118	1.983	4.80306	23.7972	25.0118	23.3442	419.948	399.956	13.1565	19.8717	44.4199	67.0921	249.646	1268.76	405.314	99.8927	2.45286	0.448949	0.447697	34.3905	0.860779	67.0243	393.852	0.711343	431.354	-30.1895	-28.0981	12.1797	405.547	-29.2022	-20.9837	19.589	16.7183	17.28	138.256	0.861237	3.88206	1.00388	0.448555	0.00966138	1.49661	37.2754	-16.1895
BL7	4	33.1742	0.582991	294.046	4.47538	0.835583	25.1468	2.799	4.65618	24.2409	25.1468	23.7949	438.823	399.621	18.9351	23.8335	62.0165	78.0592	249.634	1266.09	381.42	99.5247	10.2533	0.642	0.329084	29.2649	0.735811	76.1809	390.003	0.557986	453.238	-30.1982	-27.8442	12.4442	416.031	-28.7878	-19.9337	20.6825	12.1821	18.017	109.056	0.735811	3.89403	1.00389	0.329084	0.00682624	1.50949	37.4442	-16.1982
BL7	5	26.9505	0.445864	288.391	4.87	1.16439	25.1424	3.996	4.44072	24.0116	25.1424	23.6134	446.204	399.95	12.8914	20.5263	42.7987	68.1457	249.656	1267	380.439	99.5009	4.31761	0.541823	0.256604	28.6951	0.721067	66.1088	391.757	0.574653	457.747	-30.2802	-27.8569	12.4309	414.133	-28.7501	-20.5562	20.0341	10.4954	16.8119	84.8826	0.721067	3.88248	1.00388	0.256604	0.00952617	1.50907	37.4388	-16.2802
BL8	1	35.9272	0.486677	264.777	3.65477	0.8168	25.034	6.94	3.9108	23.6848	25.034	23.2238	503.835	399.899	13.8948	23.8126	47.0447	80.6247	249.652	1261.44	391.588	99.4998	10.635	0.639083	0.274882	26.3452	0.662108	76.5469	387.497	0.588715	516.667	-29.6827	-27.664	12.6318	420.196	-26.682	-15.718	25.0729	5.35573	16.7881	69.5206	0.662044	3.67043	1.00367	0.274609	0.00668184	1.49921	37.3095	-15.6827
BL8	2	22.6605	0.355261	284.483	3.35659	0.995635	25.0436	6.313	4.02366	23.8244	25.0436	23.4166	460.506	399.818	13.7295	22.0293	46.1043	73.976	249.685	1266.45	358.887	99.5188	5.87687	0.588854	0.206432	28.3114	0.71153	70.5054	392.215	0.602778	472.147	-29.9804	-27.8287	12.4603	418.198	-27.9715	-18.2856	22.3989	8.75188	18.4215	93.0024	0.711838	3.81795	1.00382	0.206485	0.0081588	1.49963	37.3151	-15.9804
BL8	3	25.7421	0.442996	293.036	3.40936	0.829849	24.8637	7.1	3.882	23.8971	24.8637	23.494	476.86	399.778	13.8833	23.3525	46.42	78.0804	249.663	1262.01	393.018	99.5213	8.80829	0.670003	0.252227	29.1633	0.732997	75.715	390.826	0.615278	489.379	-30.1697	-28.4116	11.8532	417.778	-27.5491	-16.8161	23.9293	6.83477	18.7651	87.6759	0.733098	3.69779	1.0037	0.252342	0.00678134	1.48277	37.0933	-16.1697
BL8	5	33.4398	0.450845	264.981	4.24604	1.00733	24.9411	4.739	4.30698	23.5343	24.9411	23.0682	466.444	399.748	13.8388	21.7234	47.2766	74.2111	249.663	1270.7	372.997	99.4873	6.45302	0.623205	0.2586	26.3622	0.662869	70.4288	389.267	0.627778	478.217	-30.0332	-28.0246	12.2562	415.501	-28.0893	-19.218	21.4279	7.62525	15.4875	73.4995	0.662932	3.82531	1.00383	0.258646	0.00823983	1.49004	37.1891	-16.0332
BL8	6	25.4304	0.567609	314.457	5.3259	1.02284	25.1146	3.671	4.49922	24.1423	25.1146	23.7367	440.334	399.814	14.24	21.8989	46.9005	72.1258	249.687	1264.88	375.871	99.4858	4.5856	0.505912	0.32017	31.284	0.786508	70.8418	392.184	0.637847	451.572	-30.0868	-28.271	11.9997	416.521	-28.4499	-19.7799	20.8427	12.9274	22.1912	125.784	0.786508	3.82629	1.00383	0.32017	0.0083493	1.50644	37.4043	-16.0868
BL9	2	14.9976	0.623748	350.441	6.2794	1.11224	25.13	3.255	4.5741	24.4105	25.13	24.075	423.002	400.173	12.9342	20.9495	42.0791	68.1558	249.662	1266.59	390.422	99.8673	2.7555	0.439301	0.34908	34.9976	0.875726	68.6235	395.746	0.419792	434.111	-30.4046	-28.4662	11.7964	402.41	-29.1266	-20.3381	20.2613	13.6946	18.3466	128.172	0.874755	3.83665	1.00384	0.348817	0.00903133	1.50786	37.4229	-16.4046
BL9	3	31.0504	0.614809	303.788	4.95625	0.896628	25.0343	5.146	4.23372	24.5497	25.0343	24.3945	467.819	399.742	12.9476	22.928	41.7709	73.9686	249.69	1262.37	363.52	99.8592	5.26157	0.490666	0.34176	30.336	0.75996	74.7348	389.841	0.433333	479.018	-30.1252	-27.9018	12.3841	414.061	-28.003	-18.062	22.6318	7.37481	16.3628	79.8009	0.75996	3.68693	1.00369	0.34176	0.00727774	1.49887	37.3051	-16.1252
BL9	4	21.3903	0.623937	332.602	5.82438	1.03279	24.9291	3.592	4.51344	24.1841	24.9291	23.8879	434.195	400.068	13.1664	21.3668	43.4132	70.4521	249.671	1264.79	392.269	99.85	3.15453	0.377875	0.348687	33.2103	0.831363	70.5618	393.67	0.446007	445.904	-30.1789	-28.0183	12.2629	407.288	-28.5151	-19.5941	21.0361	11.5477	20.1761	110.153	0.831247	3.8017	1.0038	0.348635	0.00838483	1.48897	37.175	-16.1789
BL9	5	26.4442	0.836918	335.891	7.29378	0.996086	25.1283	2.321	4.74222	24.0194	25.1283	23.6609	427.287	399.992	15.4816	22.1119	51.5576	73.6382	249.678	1266.86	394.895	99.8557	4.91823	0.484591	0.454407	33.5406	0.839744	72.8395	392.464	0.458507	439.807	-30.0688	-27.8703	12.4169	408.623	-28.7144	-19.1824	21.4649	14.1043	20.0572	142.812	0.839318	3.8288	1.00383	0.45399	0.00805219	1.50693	37.4108	-16.0688
BL9	6	15.509	0.245956	286.95	2.87497	1.20614	25.0198	5.859	4.10538	24.0535	25.0198	23.7367	438.858	399.772	13.1783	19.7906	43.8232	65.8112	249.705	1267.25	364.401	99.9115	2.80607	0.462484	0.14622	28.6696	0.717786	63.307	394.672	0.726852	450.163	-30.3185	-28.3125	11.9564	407.685	-28.7873	-22.2627	18.2569	10.5997	16.9974	70.1716	0.718399	3.96284	1.00396	0.146617	0.00984848	1.49631	37.2714	-16.3185
Flip079C	2	33.0164	0.709101	309.586	6.28262	0.999641	25.0115	3.603	4.51146	24.1375	25.0115	23.9295	450.903	399.814	12.9447	21.7822	42.9456	72.2639	250.56	1269.43	364.634	100.184	6.63597	0.517516	0.390618	31.0155	0.774325	72.1037	389.934	0.470602	462.265	-30.2277	-28.0971	12.1807	413.209	-28.2382	-17.9595	22.7385	9.42431	19.6757	107.77	0.774522	3.75292	1.00375	0.390562	0.00807154	1.4966	37.2754	-16.2277
Flip079C	3	32.2925	0.492129	279.123	4.64597	1.02389	25.1025	4.247	4.39554	23.3016	25.1025	22.7659	457.678	399.796	14.0006	21.7043	48.8633	75.7512	250.57	1265.6	404.61	100.223	6.64394	0.513036	0.280673	27.9746	0.698164	70.4247	389.878	0.430903	469.563	-30.3395	-28.8402	11.4068	415.758	-28.3809	-20.7995	19.7807	8.72718	17.9083	77.2074	0.698164	3.83043	1.00383	0.280673	0.00830819	1.5053	37.3894	-16.3395
Flip079C	4	38.6385	0.671737	290.28	4.49199	0.761102	25.0147	6.518	3.98676	24.1961	25.0147	23.9655	504.998	399.814	12.761	24.1638	42.1967	79.9016	250.563	1264.17	384.622	100.206	9.64438	0.39879	0.366902	29.0879	0.726037	78.9444	386.73	0.444965	517.457	-29.836	-28.3136	11.9552	419.903	-26.5411	-14.9515	25.8711	5.30443	18.2801	77.5274	0.726002	3.57395	1.00357	0.366782	0.00614246	1.49697	37.2801	-15.836
Flip079C	5	32.3428	0.778714	318.165	5.04543	0.750812	25.1219	5.91	4.0962	24.7812	25.1219	24.5972	480.817	399.768	12.8627	24.4727	41.0647	78.1298	250.549	1262.81	385.73	100.196	7.71856	0.512184	0.418562	31.8787	0.795872	79.7307	389.109	0.457465	492.245	-30.106	-28.0546	12.225	418.36	-27.1411	-15.3797	25.4252	6.66319	20.728	93.82	0.796106	3.55422	1.00355	0.418586	0.00604432	1.50651	37.4052	-16.106
Genesis	2	15.598	0.218361	274.277	2.33443	1.09852	24.9259	6.315	4.0233	23.2774	24.9259	22.8286	441.566	399.9	14.894	20.6561	51.9812	72.0906	250.556	1269.47	367.805	100.074	6.74303	0.532533	0.130413	27.448	0.685863	66.201	394.666	0.526215	454.189	-30.2638	-28.238	12.034	413.663	-28.9243	-22.1075	18.4186	11.2167	15.7364	75.6853	0.687085	3.97947	1.00398	0.130446	0.00897414	1.48713	37.1508	-16.2638
Genesis	3	22.5097	0.318667	274.444	3.02832	0.991679	25.134	4.035	4.4337	24.109	25.134	23.7916	438.198	399.863	17.3348	22.1206	57.5389	73.4245	249.675	1269.36	351.967	100.065	4.66932	0.465488	0.18762	27.4621	0.686343	70.3313	393.009	0.538715	452.038	-30.3856	-27.738	12.5547	416.344	-29.0671	-22.1903	18.3323	12.6678	17.5042	77.5582	0.687502	3.98552	1.00399	0.187943	0.00809602	1.50819	37.4273	-16.3856
Genesis	4	24.6258	0.552431	315.481	4.09024	0.818711	25.1172	6.227	4.03914	24.2277	25.1172	23.9212	465.382	399.89	13.8597	23.8172	45.6774	78.4944	249.694	1263.77	379.627	100.064	8.50834	0.574114	0.309074	31.5684	0.788918	76.8615	391.66	0.555903	477.711	-30.1893	-27.8491	12.439	418.407	-27.6988	-16.261	24.5074	8.05554	21.0699	104.843	0.788918	3.66229	1.00366	0.309074	0.00664117	1.50669	37.4076	-16.1893
Genesis	5	26.7146	0.53559	306.328	3.96625	0.816122	24.8983	6.207	4.04274	23.8737	24.8983	23.6533	470.196	399.845	13.7991	23.4277	46.4561	78.8716	249.692	1264.65	364.557	100.067	9.91205	0.516557	0.30064	30.6532	0.766118	76.553	390.924	0.56684	482.485	-30.0091	-28.0422	12.2379	417.489	-27.3965	-16.1817	24.59	7.42409	20.3424	98.3259	0.765914	3.67427	1.00367	0.30071	0.00662078	1.48622	37.1388	-16.0091
Genesis	6	25.4315	0.388849	280.744	2.87831	0.796931	24.9608	8.318	3.66276	23.9955	24.9608	23.6132	487.852	399.298	14.3756	23.7372	48.0438	79.3297	249.676	1264.38	375.91	100.068	8.20319	0.602197	0.222771	28.0934	0.703094	76.6412	389.924	0.581713	499.382	-30.0629	-28.2258	12.0467	419.504	-27.3868	-17.7624	22.9437	6.25431	17.478	71.3268	0.703203	3.69267	1.00369	0.221775	0.00650946	1.49213	37.2166	-16.0629
Jimbour	1	6.21665	0.580346	373.861	6.10759	1.15189	24.8989	2.921	4.63422	24.0616	24.8989	23.7673	410.151	400.055	13.1393	20.1163	43.6466	66.8207	250.557	1266.42	345.928	99.8535	2.65642	0.447191	0.327582	37.3313	0.934524	66.7496	398.244	0.663715	421.722	-30.6842	-28.0832	12.1952	391.361	-29.4338	-22.07	18.4576	13.8921	18.2115	93.3769	0.934301	3.90893	1.00391	0.326497	0.00936011	1.48549	37.1292	-16.6842
Jimbour	2	33.2172	0.672315	305.413	4.81636	0.810179	25.0108	5.307	4.20474	24.4447	25.0108	24.199	474.575	399.882	13.6548	23.6493	44.5164	77.0999	249.696	1269.41	386.216	100.28	7.41406	0.557685	0.369595	30.6267	0.763758	77.4215	389.217	0.367361	486.351	-30.3771	-28.1051	12.1725	416.972	-27.5485	-16.7366	24.012	7.01055	20.8119	88.2076	0.763758	3.64312	1.00364	0.369595	0.00653943	1.49665	37.276	-16.3771
Jimbour	4	30.5407	0.683653	314.097	4.7972	0.794302	24.8723	5.072	4.24704	24.0275	24.8723	23.7213	465.927	399.989	14.0362	23.5518	46.909	78.7096	249.679	1264	381.969	100.258	9.868	0.540972	0.375522	31.4907	0.785263	77.705	390.281	0.38588	478.148	-30.2494	-28.0086	12.2729	417.044	-27.9083	-15.9847	24.7951	7.82533	19.2083	105.747	0.786074	3.65163	1.00365	0.376471	0.00640915	1.48458	37.1172	-16.2494
Jimbour	5	36.5884	0.714143	301.378	4.56269	0.731142	25.1401	5.953	4.08846	24.5742	25.1401	24.3238	491.313	399.734	14.0781	24.6875	45.533	79.8474	249.695	1259.61	408.837	100.261	8.14764	0.525239	0.388268	30.2163	0.753946	80.0216	387.653	0.39809	503.71	-30.0998	-28.0387	12.2415	420.585	-26.9953	-15.4594	25.3422	6.06034	19.7192	83.9239	0.753885	3.58117	1.00358	0.388438	0.00589365	1.50875	37.4346	-16.0998
Jimbour	6	29.74	0.566781	301.197	3.90086	0.766535	25.127	6.688	3.95616	24.3955	25.127	24.1489	483.622	399.787	14.1209	24.3153	46.1523	79.4715	249.692	1262.83	382.095	100.237	10.9612	0.042353	0.315531	30.1912	0.753394	78.4668	389.638	0.412153	495.976	-30.0951	-28.2856	11.9844	420.315	-27.1462	-14.8809	25.9447	6.55581	20.2797	97.9488	0.753473	3.62734	1.00363	0.315429	0.00620389	1.50749	37.4181	-16.0951
Kyabra	1	32.6147	0.555058	290.422	4.33688	0.862206	25.0864	5.345	4.1979	24.0822	25.0864	23.7192	473.417	399.884	14.2177	23.2857	47.345	77.5415	249.676	1262.72	382.855	100.228	8.23559	0.635037	0.31163	29.1084	0.726266	75.4976	389.395	0.430903	486.078	-30.4723	-28.7405	11.5106	416.966	-28.0449	-17.8958	22.8048	7.03322	17.8788	84.2023	0.726266	3.71128	1.00371	0.31163	0.00698422	1.50377	37.3694	-16.4723
Kyabra	3	11.0653	0.108552	226.931	1.16259	1.07661	24.989	9.064	3.52848	22.8425	24.989	22.2501	441.691	399.836	16.8442	20.9759	60.407	75.2236	249.695	1260.37	391.082	100.161	9.13375	0.59986	0.0661035	22.7297	0.567561	66.2404	395.603	0.452778	455.737	-30.4819	-30.2826	9.90467	413.98	-29.5442	-27.2005	13.1145	10.9141	10.6578	35.8277	0.567908	4.07811	1.00408	0.066102	0.0088307	1.49468	37.25	-16.4819
Kyabra	4	30.4886	0.581447	302.016	4.23007	0.802502	25.0065	4.283	4.38906	23.9293	25.0065	23.5763	455.174	399.979	16.6575	23.7404	55.958	79.7521	249.717	1264.21	378.086	100.184	7.57272	0.615216	0.326382	30.2572	0.755079	77.0868	390.602	0.462153	469.588	-30.2575	-28.4661	11.7965	421.529	-28.4753	-18.3774	22.3033	9.77115	18.2511	111.639	0.755079	3.76759	1.00377	0.326382	0.00650467	1.49625	37.2707	-16.2575
Kyabra	5	34.4427	0.477926	269.067	3.39131	0.770368	25.0772	5.572	4.15704	23.973	25.0772	23.5742	479.785	399.897	16.8113	24.1961	56.3235	81.0656	249.689	1261.04	379.601	100.18	10.8106	0.45985	0.271934	26.9552	0.672842	77.746	388.712	0.477778	494.871	-30.3764	-28.6774	11.5764	421.649	-27.8057	-17.334	23.3899	6.75849	18.1949	84.6181	0.673066	3.7516	1.00375	0.271997	0.00625823	1.50286	37.3574	-16.3764
Kyabra	6	29.5187	0.53725	298.101	4.00574	0.815693	25.1467	4.576	4.33632	24.1468	25.1467	23.8092	456.974	399.943	16.7199	23.8854	55.4131	79.1621	249.702	1264.85	370.62	100.14	10.5875	0.520508	0.303576	29.8519	0.745358	76.7224	390.753	0.49375	471.218	-30.8084	-28.6902	11.5631	418.301	-28.4557	-18.1704	22.5188	8.90492	22.0393	105.475	0.745358	3.77477	1.00377	0.303576	0.0066225	1.50947	37.444	-16.8084
PBA Hattrick	1	25.648	0.389103	280.654	4.0055	1.08853	25.0816	3.378	4.55196	24.1292	25.0816	23.8525	436.717	399.852	15.7478	21.0526	52.2092	69.7957	249.694	1270.27	376.644	100.066	4.21041	0.455704	0.226603	28.084	0.701894	67.761	392.245	0.594792	449.658	-30.5293	-28.8506	11.396	414.957	-29.2677	-23.3659	17.108	12.9584	17.1376	78.4833	0.702294	3.97252	1.00397	0.226646	0.00886879	1.50311	37.3607	-16.5293
PBA Hattrick	2	34.7491	0.53051	279.519	3.92211	0.80838	24.9299	4.831	4.29042	23.9294	24.9299	23.5671	470.133	399.86	16.1532	23.5634	54.2019	79.0673	249.67	1263.71	381.547	100.072	9.20909	0.554013	0.299825	27.9719	0.699041	76.6346	388.926	0.615278	483.884	-30.3065	-28.1714	12.1034	418.842	-28.1005	-18.8868	21.7728	7.43964	17.1764	75.7356	0.699046	3.7608	1.00376	0.29994	0.00656206	1.48888	37.1739	-16.3065
PBA Hattrick	3	23.5714	0.421913	297.916	3.17397	0.807595	24.9411	5.974	4.08468	23.9012	24.9411	23.4948	459.214	399.781	16.1789	23.5938	54.377	79.2982	249.686	1264.35	394.291	100.066	9.74006	0.563546	0.242268	29.8112	0.745198	76.2417	391.99	0.627778	472.747	-30.0427	-27.9683	12.3149	418.57	-28.1758	-18.6167	22.0541	8.72633	17.0489	90.6839	0.745068	3.77479	1.00377	0.242308	0.00657361	1.49001	37.1887	-16.0427
PBA Hattrick	4	35.0827	0.479474	267.032	3.60758	0.814524	24.9806	5.039	4.25298	23.8895	24.9806	23.5767	473.524	399.808	16.4931	23.6021	55.4659	79.3732	249.676	1258.66	382.256	100.054	11.341	0.356668	0.273289	26.7176	0.6679	76.2964	388.672	0.659722	487.978	-25.1057	-28.2348	12.0373	418.526	-22.6493	-18.3129	22.3704	7.02675	17.9813	76.4849	0.667105	3.78412	1.00378	0.272937	0.0066344	1.49477	37.2512	-11.1057
PBA Hattrick	5	21.279	0.408152	304.394	3.71279	0.967341	25.1256	4.085	4.4247	23.52	25.1256	23.0304	437.172	399.929	16.406	22.3446	56.4283	76.8535	249.686	1263.03	389.955	100.079	9.63487	0.571417	0.236421	30.4635	0.76112	71.5821	393.437	0.646528	450.32	-30.0998	-27.9511	12.3328	414.872	-28.702	-19.9429	20.6729	12.7038	18.6254	115.935	0.761183	3.90589	1.00391	0.236439	0.00788318	1.50753	37.4186	-16.0998
PBA Monarch	1	43.8746	0.918562	305.465	5.82053	0.744964	24.9286	4.321	4.38222	24.2425	24.9286	23.8876	479.784	399.826	14.3869	24.2161	47.3353	79.6746	249.681	1261.21	391.091	99.9836	10.1787	0.655671	0.486739	30.5415	0.763995	79.9894	386.31	0.56684	492.592	-29.9725	-28.6125	11.644	418.473	-27.2912	-16.1058	24.669	6.64625	18.654	92.2791	0.763713	3.59585	1.0036	0.486519	0.0060097	1.4901	37.1898	-15.9725
PBA Monarch	2	10.3524	0.232535	318.904	2.35706	1.04636	24.9232	7.371	3.83322	23.6855	24.9232	23.3134	433.34	399.995	14.3861	21.197	48.935	72.0951	249.681	1266.83	363.775	99.9571	7.20602	0.682176	0.138152	31.8767	0.797269	67.9852	396.349	0.578472	445.449	-30.2138	-28.0244	12.2564	413.751	-28.7004	-20.714	19.8698	14.0676	22.3738	117.273	0.797923	3.91285	1.00391	0.139085	0.00855837	1.48924	37.1785	-16.2138
PBA Monarch	3	30.8633	0.523404	290.113	3.6326	0.765623	25.0228	7.253	3.85446	23.9294	25.0228	23.5331	493.576	399.704	13.9046	24.2014	46.5891	81.0906	249.684	1266.28	401.382	99.927	11.8625	0.648254	0.293054	28.9901	0.72582	78.2183	388.895	0.59184	505.782	-29.9305	-27.8999	12.3862	419.844	-26.9885	-15.045	25.7738	5.88603	18.1275	83.2148	0.725863	3.62802	1.00363	0.293215	0.00621388	1.49743	37.2862	-15.9305
PBA Monarch	5	19.6813	0.360647	300.295	3.34786	0.982679	24.8843	5.989	4.08198	23.9842	24.8843	23.6527	450.23	399.812	13.9112	21.7666	46.4604	72.6952	249.687	1264.62	388.035	99.93	6.41089	0.658911	0.209551	30.0084	0.751089	70.6232	393.303	0.603472	460.809	-30.0444	-27.9853	12.2972	414.714	-28.3948	-20.3354	20.2641	10.0438	17.2915	84.8993	0.750549	3.82981	1.00383	0.209914	0.00801963	1.48527	37.1263	-16.0444
PBA Monarch	6	25.7712	0.433866	290.811	3.08435	0.771243	25.0841	8.257	3.67374	23.6905	25.0841	23.2637	489.092	399.786	14.3322	24.2848	48.6716	82.4693	249.674	1263.03	376.617	99.8324	12.3753	0.626397	0.246261	29.0323	0.727416	77.7898	390.316	0.619965	501.398	-30.1796	-27.9283	12.3566	421.744	-27.186	-15.2015	25.6108	6.29542	19.7541	88.552	0.72746	3.6533	1.00365	0.245951	0.00629104	1.50377	37.3693	-16.1796
PBA Slasher	2	28.8071	0.587005	307.194	4.33109	0.816291	24.9361	5.447	4.17954	24.0775	24.9361	23.6939	466.453	399.83	14.3414	23.5674	47.5523	78.1428	249.68	1264.2	381.428	99.7687	10.4533	0.741339	0.327494	30.6483	0.768311	76.7606	390.525	0.633102	478.617	-30.1811	-28.1759	12.0987	416.543	-27.8315	-17.4604	23.2583	7.71096	18.9859	91.8162	0.768503	3.68462	1.00368	0.327698	0.00663255	1.48958	37.183	-16.1811
PBA Slasher	3	27.0084	0.439987	287.571	3.5365	0.865568	24.8927	6.111	4.06002	23.7245	24.8927	23.2621	469.295	399.73	14.5095	22.9666	49.1949	77.8678	249.675	1264.78	380.201	99.8767	9.95737	0.737241	0.251638	28.7217	0.719415	74.5881	390.749	0.644965	481.072	-29.8619	-28.0976	12.1802	416.169	-27.5774	-18.3907	22.2893	7.41397	17.7165	79.0807	0.719452	3.75263	1.00375	0.251056	0.0070646	1.48599	37.1357	-15.8619
PBA Slasher	4	26.9659	0.360285	265.789	2.83431	0.836304	24.9444	7.434	3.82188	23.1662	24.9444	22.6021	483.407	399.742	15.1142	23.3563	53.0017	81.9048	249.672	1264.43	406.338	99.8808	12.667	0.645355	0.208355	26.5472	0.664901	75.201	390.217	0.662269	496.208	-30.0081	-28.945	11.2977	420.66	-27.3766	-17.6003	23.1125	6.56925	18.0849	82.1275	0.664927	3.75982	1.00376	0.207243	0.0068493	1.4903	37.1926	-16.0081
PBA Slasher	5	41.2929	0.784631	298.337	5.38128	0.78529	25.0126	4.375	4.3725	24.3711	25.0126	24.1176	476.022	399.898	14.7962	23.999	48.2535	78.2652	249.685	1262.32	389.717	99.87	9.10009	0.766905	0.42508	29.7949	0.746032	78.4749	387.148	0.676215	489.522	-30.154	-28.5982	11.6589	418.757	-27.446	-17.4363	23.2833	6.91777	19.6424	85.2862	0.746012	3.64979	1.00365	0.425031	0.00635538	1.49671	37.2767	-16.154
PBA Slasher	6	35.1303	0.717554	305.701	5.72972	0.899039	24.8621	3.605	4.5111	24.212	24.8621	24.0098	453.887	399.858	14.4942	22.58	47.7282	74.3369	249.686	1267.21	409.692	99.8532	8.57118	0.739914	0.394697	30.5252	0.764521	74.7207	389.345	0.684954	466.223	-30.1512	-28.4907	11.7708	415.713	-28.1315	-18.6763	21.992	9.25039	19.5552	101.868	0.762448	3.74793	1.00375	0.393381	0.00727294	1.48025	37.0596	-16.1512
Sonali	1	34.9805	0.693578	302.968	5.71837	0.922257	25.1407	3.986	4.44252	24.1468	25.1407	23.7337	459.204	399.707	14.0368	22.9568	46.223	75.5953	249.664	1269.1	385.531	99.4995	6.73379	0.596141	0.382371	30.1451	0.757974	74.4156	389.077	0.652778	470.876	-30.2474	-28.6122	11.6443	416.551	-28.0728	-17.1782	23.5521	8.66802	19.7875	112.156	0.757543	3.72739	1.00373	0.381731	0.00750526	1.50826	37.4281	-16.2474
Sonali	2	27.8118	0.463774	289.26	3.48753	0.815348	25.0226	7.339	3.83898	24.0377	25.0226	23.7293	485.55	399.711	13.7967	23.8029	45.7374	78.9067	249.702	1263.73	392.897	99.5097	9.68838	0.657197	0.262682	28.7841	0.723673	76.4961	389.93	0.663715	496.914	-30.0105	-27.9898	12.2925	418.278	-27.2206	-16.1254	24.6486	6.32109	18.473	82.5061	0.724127	3.66987	1.00367	0.262343	0.00665935	1.49689	37.2791	-16.0105
Sonali	3	34.2066	0.539928	282.084	4.52156	0.913699	25.1229	5.17	4.2294	23.9648	25.1229	23.4944	474.166	399.597	13.8616	23.0086	46.1484	76.6	249.685	1268.02	389.922	99.5003	8.791	0.702554	0.304202	28.0675	0.705922	73.9856	388.678	0.675463	485.817	-30.0547	-28.4197	11.8448	415.288	-27.3207	-17.6235	23.0884	6.88903	19.7501	81.902	0.708408	3.73178	1.00373	0.304708	0.00744359	1.50606	37.3994	-16.0547
Sonali	5	26.9178	0.744288	328.332	5.44204	0.834716	25.1203	5.113	4.23966	24.6566	25.1203	24.4313	459.37	399.795	12.8231	23.7026	41.1214	76.0099	249.695	1264.01	385.061	99.8976	5.73206	0.550428	0.404392	32.7996	0.821252	77.1923	391.224	0.382812	470.424	-30.2656	-28.2558	12.0154	413.629	-27.8453	-15.7553	25.034	8.30111	21.2341	116.324	0.821345	3.61962	1.00362	0.404682	0.00674933	1.50668	37.4075	-16.268
Sonali	6	20.391	0.660918	338.472	5.81146	0.982427	25.1163	4.147	4.41354	24.3353	25.1163	24.0052	437.623	400.027	12.8142	22.2189	41.8854	72.6266	250.564	1263.88	384.724	99.8862	3.63772	0.412101	0.366128	33.8087	0.846122	72.5683	393.79	0.400868	448.983	-30.6334	-28.6065	11.6502	405.745	-28.7792	-18.6677	22.0009	10.3842	20.225	117.524	0.845867	3.73721	1.00374	0.365773	0.00797333	1.5068	37.4091	-16.6334
Tyson	1	24.1251	0.544603	315.554	5.29837	1.06128	24.8803	3.708	4.49256	24.1529	24.8803	23.8785	438.92	399.947	13.273	20.9761	43.8747	69.3356	249.694	1260.86	388.791	99.9128	2.99194	0.440904	0.308364	31.5279	0.78899	69.2087	392.697	0.738715	450.753	-30.2149	-28.4142	11.8505	409.252	-28.4124	-20.405	20.1916	10.863	20.567	97.5039	0.788644	3.83903	1.00384	0.307498	0.0086448	1.4854	37.1279	-16.2149
Tyson	3	38.9197	0.68935	291.87	4.89519	0.804089	25.0437	5.56	4.1592	24.5103	25.0437	24.255	490.531	399.503	13.2187	23.86	42.7711	77.2012	249.667	1278.06	379.489	99.9122	5.87469	0.545417	0.377295	29.1613	0.730581	77.7432	386.871	0.751215	501.776	-30.0354	-28.3912	11.8744	416.279	-27.0563	-16.8045	23.9413	5.87247	18.3073	74.3246	0.730259	3.61861	1.00362	0.376158	0.00651315	1.49871	37.3029	-16.0354
Tyson	4	28.3958	0.652934	316.007	5.67871	0.969732	24.9481	3.9	4.458	24.0979	24.9481	23.791	447.835	399.932	13.3415	22.0166	44.2535	73.0281	249.672	1264.43	407.098	99.9309	4.91083	0.513539	0.362603	31.5789	0.790152	72.5792	391.333	0.77309	460.255	-30.3074	-28.5122	11.7484	410.804	-28.4632	-19.078	21.5736	9.30738	17.9893	98.3516	0.789237	3.75846	1.00376	0.361348	0.00787926	1.49135	37.2063	-16.3074
Tyson	5	19.8448	0.444215	316.27	3.74594	0.911237	25.1026	6.549	3.98118	24.1006	25.1026	23.7099	455.854	399.873	13.2893	22.8899	44.0847	75.9322	249.677	1267.28	393.18	99.9546	4.57699	0.496553	0.253422	31.6126	0.790926	73.6525	393.143	0.787153	467.713	-30.3055	-28.8033	11.4453	411.904	-28.2114	-18.8319	21.83	8.38077	18.3913	93.1029	0.790926	3.72609	1.00373	0.253422	0.00741837	1.50531	37.3895	-16.3055
Tyson	6	21.3555	0.617803	332.588	4.5472	0.820961	24.946	5.76	4.1232	24.377	24.946	24.081	453.132	399.857	13.333	23.5406	43.4198	76.6614	250.549	1265.61	364.368	99.7636	5.90315	0.584415	0.342221	33.1802	0.831769	76.8324	392.864	0.545312	465.064	-30.5975	-28.6306	11.6251	406.067	-28.3233	-18.3815	22.299	7.88279	18.7994	89.6985	0.832177	3.64995	1.00365	0.342319	0.00666467	1.49052	37.1954	-16.5975
Yorker	1	25.9563	0.660232	323.635	4.75436	0.80994	25.0452	5.72	4.1304	24.5344	25.0452	24.2717	463.712	399.885	13.2073	23.8408	42.605	76.9058	249.652	1264.14	374.748	99.7585	7.41206	0.618845	0.362965	32.2853	0.80932	77.4686	391.401	0.557813	475.693	-30.2757	-28.3852	11.8807	406.797	-27.7444	-17.2153	23.5135	6.90606	18.2996	85.1816	0.80968	3.62595	1.00363	0.362745	0.00656861	1.49911	37.3083	-16.2757
Yorker	2	25.3047	0.518851	308.174	4.05203	0.856508	25.1356	6.634	3.96588	24.173	25.1356	23.8464	471.404	399.868	13.0336	23.5457	42.9659	77.6195	249.694	1262.79	344.788	99.7619	9.37314	0.615796	0.291614	30.744	0.770689	75.6945	391.254	0.578125	484.181	-30.9539	-29.3404	10.8859	412.935	-28.2351	-16.8863	23.8562	6.796	19.3821	94.2026	0.770566	3.66362	1.00366	0.291502	0.00697508	1.5085	37.4312	-16.9539
Yorker	3	30.8467	0.57735	299.292	4.16389	0.80124	25.0522	6.574	3.97668	23.9886	25.0522	23.6136	485.255	399.948	13.2683	23.9323	44.2419	79.7989	250.547	1263.21	371.882	99.7958	8.54597	0.657983	0.320941	29.8681	0.748326	77.4331	389.476	0.604688	498	-30.0719	-28.65	11.6049	410.767	-27.1816	-16.6179	24.1357	5.70916	17.2522	75.0909	0.74857	3.62697	1.00363	0.321298	0.00650661	1.50074	37.3296	-16.0719
Yorker	4	31.9521	0.50512	282.918	4.20195	0.906784	25.0682	5.893	4.09926	24.0394	25.0682	23.693	479.209	399.83	13.2172	22.9076	43.9324	76.142	249.679	1264.09	367.513	99.7851	5.75588	0.581991	0.28557	28.231	0.707596	73.9996	389.307	0.592187	491.615	-30.1703	-28.3699	11.8966	417.764	-27.7831	-17.88	22.8213	6.65697	16.6165	76.5475	0.707818	3.71286	1.00371	0.285671	0.0073818	1.50211	37.3477	-16.1703
Yorker	6	20.7934	0.436376	310.948	4.21695	1.03544	25.1207	5.178	4.22796	23.9045	25.1207	23.423	446.53	399.908	13.1575	21.7133	44.0952	72.77	249.67	1263.25	368.358	99.8094	4.31439	0.506302	0.250589	31.0355	0.777549	69.8836	393.269	0.61875	458.159	-30.2766	-28.3599	11.907	411.451	-28.3952	-19.7221	20.9028	9.80906	19.3602	94.6081	0.777549	3.81075	1.00381	0.250589	0.00844616	1.50702	37.4119	-16.2766
[truncated: 7 more columns]
