# Supplementary material for: The response of mesophyll conductance to short- and long-term environmental conditions in chickpea genotypes
Source: AoB Plants. 2018 Dec 11;11(1):ply073. doi: 10.1093/aobpla/ply073 (PMC6340285; doi:10.1093/aobpla/ply073)
Supplement: Supplementary Table S4 [file ply073_suppl_supplementary_table-s4.xlsx]

## Sheet: Experiment 2
Table S4. Leaf gas exchange, online carbon isotope discrimination and mesophyll conductance values of the three chickpea genotypes grown under two nitrogen source treatments and measured under different photon flux densities.
Genotype	Nitrogen source	Rep	PPFD	Photo	Cond	Ci	Trmmol	VpdL	CTleaf	Area	BLCond	Tair	Tleaf	TBlk	CO2R	CO2S	H2OR	H2OS	RH_R	RH_S	Flow	PARi	PARo	Press	CsMch	HsMch	CndCO2	Ci_Pa	Ci/Ca	RHsfc	C2sfc	AHs/Cs	TDL time	CO2 in	d13C in	d18O in	d18O in	CO2 out	d13C out	d18O out	d18O out	xsi	D13C	D18O	Ci/Ca	a'	alpha ac	gac	t
Flip	N-fed	1	1000	21.1143	0.720921	326.906	6.93025	1.36322	27.5319	21.155	1.58915	26.131	27.5319	25.0823	472.239	399.739	2.61007	23.1605	7.71868	68.5	696.931	999.642	567.518	100.575	-3.19897	0.143635	0.324513	32.8787	0.817798	73.8156	381.802	0.0408354	42496.5	478.581	-4.90492	-11.3469	29.6251	410.981	-2.30457	-2.74618	38.5823	7.08723	18.8102	65.1299	0.818623	3.46592	1.00347	0.325088	0.0107196
Flip	N-fed	1	800	20.3001	0.718655	329.69	6.63801	1.30496	27.4867	21.155	1.58915	26.1769	27.4867	25.0822	469.657	399.718	3.90812	23.6429	11.527	69.7356	694.747	800.115	575.941	100.571	-3.19897	0.143635	0.324677	33.1574	0.824807	74.8719	382.46	0.0397702	42496.6	474.965	-4.85604	-11.0474	29.9371	412.113	-2.17425	-1.67988	39.6928	7.60206	20.7805	77.0362	0.824933	3.46534	1.00347	0.324816	0.0102555
Flip	N-fed	1	600	17.7402	0.676343	337.073	6.20746	1.26103	27.292	21.155	1.58915	26.1703	27.292	25.082	462.447	400.86	5.19685	23.6664	15.333	69.8264	694.173	600.097	573.634	100.563	-3.19897	0.143635	0.313764	33.8972	0.840879	75.0857	385.806	0.0344871	42496.6	470.458	-4.61634	-10.4316	30.5784	412.771	-2.03401	-0.724866	40.6873	8.15536	21.5576	86.0346	0.841849	3.48429	1.00348	0.31307	0.00995544
Flip	N-fed	1	400	13.9226	0.596215	342.898	5.58105	1.25685	27.0515	21.155	1.58915	26.1473	27.0515	25.081	448.916	399.446	6.32053	23.2444	18.6707	68.663	693.405	399.922	574.918	100.546	-3.19897	0.143635	0.288018	34.5557	0.860395	74.0506	387.598	0.0266462	42496.6	455.749	-4.65069	-10.3258	30.6885	411.827	-2.60724	-0.782789	40.627	10.3916	21.7001	110.206	0.859171	3.52643	1.00353	0.287629	0.00989934
Flip	N-fed	1	300	10.9122	0.42541	342.871	4.42531	1.28748	27.2059	21.155	1.58915	26.1506	27.2059	25.0811	439.703	401.016	10.0466	23.2274	29.668	68.5924	693.755	299.895	573.703	100.536	-3.19897	0.143635	0.216228	34.471	0.855007	71.1046	391.746	0.0198073	42496.6	455.649	-4.49279	-9.26996	31.7881	413.519	-2.42854	-0.942515	40.4607	11.0394	22.9265	99.8276	0.855355	3.65825	1.00366	0.215811	0.0102919
Flip	N-fed	2	1000	18.8949	0.663545	330.554	5.79122	1.20177	28.1062	20.88	1.599	26.2803	28.1062	25.0816	463.452	399.215	8.94273	26.0281	26.2054	76.2726	689.323	999.986	574.358	100.531	-3.19897	0.143635	0.305985	33.231	0.828008	77.0217	383.263	0.0379721	42496.6	471.421	-4.65099	-9.89101	31.1413	411.925	-1.94172	-1.55064	39.8273	7.93972	21.9773	70.983	0.828172	3.49478	1.00349	0.306105	0.00951194
Flip	N-fed	2	800	17.0943	0.639654	341.383	5.3701	1.14315	27.8659	20.88	1.599	26.2426	27.8659	25.0811	469.308	408.501	10.2939	26.0813	30.2357	76.6036	691.95	800.131	575.504	100.537	-3.19897	0.143635	0.298043	34.3215	0.836576	77.6112	393.303	0.0353105	42496.6	471.963	-4.9175	-9.64001	31.4027	410.878	-2.35274	-1.43171	39.9512	8.05593	20.6243	70.6942	0.840526	3.50891	1.00351	0.297493	0.00906615
Flip	N-fed	2	600	14.5166	0.584752	341.621	6.0482	1.30888	27.2401	20.88	1.599	26.1346	27.2401	25.0836	449.628	398.774	5.36657	23.0853	15.864	68.2419	696.276	600.15	573.95	100.543	-3.19897	0.143635	0.293686	34.3476	0.856681	73.3192	386.493	0.0275949	42496.6	457.469	-4.86333	-10.4388	30.5709	410.093	-2.76603	-1.67605	39.6967	9.65616	20.7291	92.6056	0.856681	3.52319	1.00352	0.293686	0.0103334
Flip	N-fed	2	400	11.3261	0.431007	340.531	4.81355	1.38524	27.2707	20.88	1.599	26.1791	27.2707	25.0811	440.455	400.659	8.2591	22.389	24.3517	66.0155	695.451	399.937	570.953	100.552	-3.19897	0.143635	0.218642	32.8142	0.850119	69.0828	391.097	0.020006	42496.6	447.571	-5.41017	-11.7447	29.2108	413.005	-4.06077	-4.21965	37.0477	13.2039	17.9343	110.349	0.85043	3.65677	1.00366	0.219651	0.0110837
Flip	N-fed	2	300	8.96092	0.330355	341.014	3.78014	1.34778	27.3337	20.88	1.599	26.1889	27.3337	25.081	431.517	400.162	11.8342	22.8919	34.8788	67.4686	697.468	299.871	573.838	100.566	-3.19897	0.143635	0.175394	34.2943	0.852183	68.4616	392.597	0.0156262	42496.7	441.455	-5.61346	-11.9059	29.0429	412.58	-4.36481	-5.09743	36.1336	15.2898	19.5461	116.865	0.856513	3.74044	1.00374	0.181532	0.0108385
Flip	N-fed	3	1000	24.2664	0.655663	314.478	5.77072	1.15725	28.1959	16.977	1.77522	26.3093	28.1959	25.0814	463.743	399.084	13.3563	27.0203	38.5651	78.019	697.619	999.671	597.48	99.2269	-3.06814	0.12941	0.311275	31.2047	0.788002	77.2296	380.63	0.0492398	42499.6	474.951	-5.02803	-11.5947	29.367	414.598	-2.9696	-4.66743	36.5814	7.87708	16.5575	58.0634	0.787185	3.56762	1.00357	0.309408	0.00934545
Flip	N-fed	3	800	22.7267	0.720986	325.613	5.67027	1.07545	27.8818	16.977	1.77522	26.2861	27.8818	25.0809	461.364	400.562	13.6924	27.1439	39.5887	78.481	696.215	799.821	598.815	99.2238	-3.06814	0.12941	0.329863	32.3086	0.81289	78.9132	383.328	0.0466551	42499.6	473.489	-5.02125	-11.3178	29.6554	415.714	-2.90837	-3.95207	37.3264	8.19552	17.6733	64.5196	0.81289	3.53772	1.00354	0.329863	0.00862585
Flip	N-fed	3	600	19.8865	0.684525	332.79	5.22381	1.01844	27.5994	16.977	1.77522	26.2519	27.5994	25.0809	454.412	400.797	14.7042	27.1022	42.592	78.504	695.927	599.87	597.439	99.2054	-3.06814	0.12941	0.32057	33.0146	0.83032	79.4871	385.676	0.0409806	42499.6	460.181	-4.63538	-9.98703	31.0413	414.071	-2.79589	-0.985574	40.4158	10.1476	18.9556	100.78	0.830347	3.55203	1.00355	0.320721	0.00817468
Flip	N-fed	3	400	15.148	0.524993	336.328	4.55915	1.0816	27.5218	16.977	1.77522	26.2243	27.5218	25.0805	442.075	400.441	15.4132	26.4323	44.7278	76.7048	695.983	399.773	601.213	99.2081	-3.06814	0.12941	0.272705	33.5533	0.844605	77.317	388.886	0.0302093	42499.6	452.165	-4.78017	-10.0401	30.9861	416.312	-3.26373	-1.54145	39.8369	12.7321	19.5809	121.571	0.844605	3.63121	1.00363	0.272705	0.00855768
Flip	N-fed	3	300	11.6642	0.328903	332.455	3.31028	1.14708	27.5991	16.977	1.77522	26.2335	27.5991	25.0801	432.195	400.455	17.9543	25.7837	52.0631	74.7661	696.481	299.841	596.342	99.2061	-3.06814	0.12941	0.176195	32.4789	0.817534	72.947	391.589	0.0217196	42499.7	444.718	-4.89624	-10.0312	30.9953	414.989	-3.59628	-3.35413	37.9491	14.959	19.9048	111.381	0.824845	3.80111	1.0038	0.184413	0.00923837
Flip	N-fed	4	1000	21.1545	0.723535	328.666	5.35952	1.02848	27.822	20.337	1.61933	26.1317	27.822	25.0802	467.699	399.317	12.2016	27.5022	35.5842	80.1992	692.782	999.792	262.902	99.1658	-3.06814	0.12941	0.327056	32.5924	0.823071	80.4337	381.681	0.0445836	42499.7	478.194	-4.84181	-10.4995	30.5076	414.229	-2.35269	-1.48802	39.8926	7.48509	19.0232	72.4908	0.82288	3.47274	1.00347	0.326547	0.00825968
Flip	N-fed	4	800	19.7078	0.735553	334.213	5.00113	0.949063	27.3791	20.337	1.61933	26.0272	27.3791	25.084	463.218	399.411	13.0589	27.3356	38.3121	80.2015	692.927	799.959	563.66	99.1611	-3.06814	0.12941	0.330952	33.1409	0.836763	81.5731	382.952	0.0420558	42499.7	472.566	-4.91913	-10.5164	30.49	413.909	-2.52073	-1.23735	40.1536	8.08636	19.7588	81.2372	0.836763	3.46671	1.00347	0.330952	0.00758185
Flip	N-fed	4	600	17.7152	0.618656	336.567	4.49599	0.94217	27.6263	20.337	1.61933	26.1599	27.6263	25.0817	458.211	401.117	15.066	27.9345	43.8698	81.343	690.678	599.929	562.936	99.1896	-3.06814	0.12941	0.298336	33.384	0.839076	81.1852	386.455	0.0369455	42499.7	469.033	-4.95809	-10.7467	30.2501	416.42	-2.82183	-2.35506	38.9896	8.98282	19.5224	81.6805	0.839076	3.515	1.00351	0.298336	0.00756287
Flip	N-fed	4	400	13.6164	0.48414	339.236	3.75762	0.967664	27.6275	20.337	1.61933	26.1843	27.6275	25.0808	444.853	400.069	16.4415	27.57	47.8305	80.2057	686.998	399.873	560.898	99.202	-3.06814	0.12941	0.24693	33.6529	0.847946	79.291	388.755	0.0276802	42499.7	455.43	-4.8123	0.909741	42.3897	414.954	-3.255	-3.48366	37.8142	11.3119	18.0279	-0.148236	0.847946	3.60314	1.0036	0.24693	0.00785417
Flip	N-fed	4	300	10.7944	0.369023	339.033	2.94178	0.939347	27.6679	20.337	1.61933	26.1896	27.6679	25.0807	436.184	400.742	19.7148	28.0816	57.3277	81.6573	686.381	299.828	549.192	99.231	-3.06814	0.12941	0.191012	33.5899	0.844689	78.7677	391.737	0.0217196	42499.7	450.16	-5.03304	-10.8561	30.1362	417.195	-3.64858	-4.82189	36.4205	13.6557	19.3416	90.2822	0.849212	3.70408	1.0037	0.197031	0.00770544
Flip	N-fed	5	1000	22.5561	0.682219	321.525	6.3423	1.25237	26.4919	17.755	1.73397	25.1505	26.4919	24.1221	463.058	399.422	6.59201	22.3196	20.4503	69.2383	700.017	999.884	565.029	99.5252	-3.52493	0.129146	0.318931	31.9998	0.804977	73.3652	381.86	0.0433429	42500.4	471.876	-4.56934	-9.9138	31.1176	411.865	-2.0862	-1.21474	40.1772	7.87153	19.966	73.6812	0.805718	3.54033	1.00354	0.318462	0.0100385
Flip	N-fed	5	800	21.3219	0.682611	326.282	6.09689	1.20363	26.2953	17.755	1.73397	25.0805	26.2953	24.122	460.319	400.051	7.28957	22.4075	22.7068	69.7985	699.994	799.968	573.673	99.522	-3.52493	0.129146	0.319073	32.4723	0.815601	74.111	383.45	0.0412097	42500.4	466.752	-4.81577	-10.0395	30.9867	412.199	-2.5738	-0.816516	40.5919	8.58978	19.6561	86.2399	0.815665	3.54066	1.00354	0.31849	0.0096082
Flip	N-fed	5	600	18.5966	0.5783	327.243	5.44134	1.21376	26.2194	17.755	1.73397	25.053	26.2194	24.1222	453.167	400.47	8.65761	22.1537	27.0096	69.1145	699.983	599.97	574.269	99.5122	-3.52493	0.129146	0.281114	32.5646	0.817148	72.5961	385.991	0.0349761	42500.4	460.795	-4.81658	-10.0913	30.9327	413.091	-2.82665	-1.24113	40.1497	9.74542	19.5951	94.8551	0.818762	3.59597	1.0036	0.283429	0.00967278
Flip	N-fed	5	400	14.2125	0.464739	333.005	4.6811	1.23667	26.0962	17.755	1.73397	25.0257	26.0962	24.1216	441.343	400.41	10.0411	21.8715	31.3753	68.3412	700	399.848	567.069	99.5116	-3.52493	0.129146	0.244721	33.3567	0.837152	71.182	389.356	0.0259582	42500.4	451.689	-5.07285	-10.0507	30.975	413.509	-3.48229	-1.88622	39.4779	11.8305	19.2465	107.144	0.837717	3.66443	1.00366	0.24548	0.00976285
Flip	N-fed	5	300	11.1887	0.366721	335.236	3.77375	1.20676	26.0827	17.755	1.73397	25.0223	26.0827	24.1223	432.344	400.135	12.5873	21.9491	39.3387	68.5971	699.997	299.885	570.233	99.5059	-3.52493	0.129146	0.194011	33.3579	0.837808	69.7732	391.423	0.0199449	42500.4	448.788	-5.08174	-10.5924	30.4109	413.497	-3.53328	-3.31915	37.9855	13.3536	20.2773	108.681	0.839688	3.7605	1.00376	0.197387	0.00969642
Flip	N-fed	6	1000	23.1051	0.75602	325.691	6.53774	1.18078	26.8352	16.133	1.82403	25.145	26.8352	24.1218	457.996	398.744	9.0494	23.7577	28.074	73.7042	700.07	999.877	561.096	99.5001	-3.52493	0.129146	0.348734	32.4063	0.816794	75.7291	381.643	0.0458488	42500.5	467.316	-5.13354	-10.9433	30.0454	414.217	-2.97048	-3.18931	38.1208	8.8121	19.4994	73.6344	0.817263	3.53393	1.00353	0.349058	0.0094115
Flip	N-fed	6	800	21.7103	0.718347	328.643	5.80125	1.08638	26.6849	16.133	1.82403	25.1376	26.6849	24.122	454.983	399.604	11.3515	24.3957	35.2274	75.7074	699.993	799.954	560.708	99.4876	-3.52493	0.129146	0.335742	32.6959	0.822422	77.1338	383.536	0.0436627	42500.5	463.434	-2.40036	-5.38452	35.8346	412.506	-0.540893	2.69504	44.249	9.10938	17.1841	79.6432	0.823248	3.55008	1.00355	0.336992	0.0086969
Flip	N-fed	6	600	19.3431	0.628061	331.655	4.9751	1.01737	26.4764	16.133	1.82403	25.1226	26.4764	24.1215	449.678	400.613	13.4848	24.6683	41.8676	76.5903	699.989	599.92	562.833	99.4468	-3.52493	0.129146	0.306273	32.982	0.827869	77.6014	386.331	0.0387592	42500.5	461.87	-5.43422	-11.1907	29.7878	415.879	-3.6563	-4.34916	36.9128	10.0434	18.2472	74.1225	0.827912	3.59474	1.00359	0.306369	0.00814884
Flip	N-fed	6	400	15.1447	0.549969	338.653	4.40085	1.00522	26.2462	16.133	1.82403	25.0903	26.2462	24.1212	439.037	400.048	14.3324	24.3527	44.5746	75.7382	700.014	399.853	559.191	99.4235	-3.52493	0.129146	0.277166	33.7575	0.84873	76.8999	388.857	0.0299036	42500.5	451.091	-5.25064	-10.6207	30.3814	415.465	-3.9264	-3.63677	37.6548	12.6651	17.0818	97.4734	0.848538	3.64312	1.00364	0.277535	0.00806403
Flip	N-fed	6	300	12.1838	0.457561	342.4	3.67708	0.969732	26.1713	16.133	1.82403	25.0728	26.1713	24.1206	431.433	399.962	16.2713	24.5382	50.6412	76.3699	699.985	299.903	561.391	99.3911	-3.52493	0.129146	0.235403	34.0315	0.85608	76.5664	390.945	0.023862	42500.5	444.184	-4.8586	-9.74891	31.2893	415.186	-3.44096	-2.63492	38.6981	15.3187	22.2779	122.668	0.857707	3.71194	1.00371	0.238671	0.00783621
Flip	N-fixed	1	1000	18.7194	0.682547	336.843	7.18576	1.37828	27.3432	18.908	1.67884	26.1537	27.3432	25.0832	459.448	401.201	3.67587	22.648	10.8512	66.7778	699.967	1000.12	636.284	100.392	-2.79425	0.143293	0.331529	33.8164	0.839588	72.8771	386.18	0.0352498	42494.5	466.788	-6.19713	-15.6944	25.0975	413.398	-4.97994	-10.9879	29.999	8.74333	10.796	43.4216	0.838686	3.50529	1.00351	0.329978	0.0106495
Flip	N-fixed	1	800	18.0139	0.57055	326.015	5.75975	1.34967	27.7237	18.908	1.67884	26.2927	27.7237	25.0837	455.942	400.913	8.56692	23.7556	25.0473	69.4549	699.985	800.024	641.601	100.376	-2.79425	0.143293	0.269151	32.7241	0.813184	71.9423	386.388	0.0336314	42494.5	459.742	-5.0567	-11.4074	29.5621	413.615	-3.3001	-4.82633	36.4159	9.96809	17.8577	70.6846	0.813172	3.59693	1.0036	0.269186	0.0107403
Flip	N-fixed	1	600	16.2177	0.449774	323.035	4.49664	1.23283	27.6818	18.908	1.67884	26.2839	27.6818	25.0829	449.793	401.113	12.9912	24.8361	37.991	72.6298	699.971	599.972	647.886	100.345	-2.79425	0.143293	0.22864	32.415	0.805347	73.0616	388.072	0.0305324	42494.5	459.299	-5.60529	-14.2427	26.6093	414.499	-4.33364	-9.66453	31.3772	10.3158	13.4338	50.4111	0.805651	3.66892	1.00367	0.22896	0.00986988
Flip	N-fixed	1	400	12.8733	0.391309	328.712	4.0256	1.23446	27.5807	18.908	1.67884	26.2761	27.5807	25.083	438.228	399.026	13.985	24.6782	40.9186	72.2057	699.961	399.847	656.567	100.329	-2.79425	0.143293	0.20743	33.0742	0.826152	72.4375	388.65	0.0240515	42494.5	449.953	-5.76935	-13.7843	27.0867	413.301	-4.71901	-8.90753	32.1656	12.2764	13.1296	64.3864	0.824558	3.71659	1.00372	0.20649	0.00984924
Flip	N-fixed	1	300	10.2614	0.280637	325.467	3.23666	1.30928	27.6575	18.908	1.67884	26.2847	27.6575	25.0825	431.31	400.986	15.463	24.308	45.2132	71.0759	699.969	299.857	651.315	100.275	-2.79425	0.143293	0.162995	33.133	0.824019	69.8938	392.725	0.0182828	42494.5	443.061	-5.53903	-13.1979	27.6974	413.551	-4.5346	-8.60057	32.4853	15.0142	15.3854	74.8437	0.824372	3.81617	1.00382	0.163206	0.0103274
Flip	N-fixed	2	1000	16.3089	1.28704	359.424	5.56387	0.777818	24.9411	22.598	1.54196	26.2966	24.9411	25.0836	458.798	398.98	6.31749	23.8512	18.4412	69.6217	699.984	999.854	663.99	100.235	-2.79425	0.143293	0.467717	36.027	0.900855	86.1719	384.702	0.0365236	42494.6	466.451	-4.73599	-10.7582	30.2382	410.42	-2.24933	-1.92791	39.4344	8.33516	21.1829	79.5853	0.901498	3.27801	1.00328	0.470764	0.00595258
Flip	N-fixed	2	800	15.8705	1.00125	356.353	5.38898	0.865484	25.0781	22.598	1.54196	26.3149	25.0781	25.083	459.106	400.895	6.24286	23.2363	18.2025	67.7508	699.978	799.97	662.792	100.233	-2.79425	0.143293	0.402121	35.7182	0.888893	83.1048	387	0.0340837	42494.6	462.039	-4.94029	-11.3585	29.6131	412.327	-2.8667	-3.12163	38.1913	9.39878	19.8005	84.3584	0.889101	3.34465	1.00334	0.404547	0.00670385
Flip	N-fixed	2	600	13.4726	0.748975	353.854	4.96779	0.962721	25.0057	22.598	1.54196	26.2781	25.0057	25.0824	450.31	400.394	6.44436	22.1275	18.8326	64.6623	699.974	599.986	663.343	100.239	-2.79425	0.143293	0.330345	35.4701	0.88376	79.0491	388.598	0.0274062	42494.6	453.973	-5.13403	-11.3851	29.5854	410.949	-3.34267	-2.95559	38.3642	10.6774	19.3885	99.5322	0.88376	3.43994	1.00344	0.330345	0.00755139
Flip	N-fixed	2	400	10.6343	0.573786	354.99	4.26631	0.995884	25.0308	22.598	1.54196	26.2699	25.0308	25.0834	439.898	400.057	8.37191	21.8441	24.4767	63.8653	699.99	399.876	686.434	100.239	-2.79425	0.143293	0.2719	35.5838	0.88735	76.5827	390.746	0.0208422	42494.6	443.471	-5.20619	-11.1609	29.8188	411.848	-3.85715	-3.03348	38.2831	14.231	19.1889	131.488	0.88823	3.5283	1.00353	0.273873	0.00784223
Flip	N-fixed	2	300	8.7673	0.468406	355.379	3.65563	0.992622	25.0999	22.598	1.54196	26.2646	25.0999	25.0823	432.458	399.774	10.2477	21.9479	29.9701	64.1884	700.018	299.825	684.835	100.243	-2.79425	0.143293	0.234189	35.7304	0.891598	75.4645	392.131	0.0168005	42494.6	442.147	-5.15838	-10.8776	30.1138	411.505	-3.84294	-3.47694	37.8212	14.4374	19.4363	120.174	0.896572	3.59197	1.00359	0.239648	0.00791902
Flip	N-fixed	3	1000	19.621	1.35779	354.143	7.51963	0.968451	24.1674	19.714	1.64415	25.1023	24.1674	24.1218	462.793	398.919	-0.033774	20.7046	-0.104651	64.2914	700.018	999.808	585.693	99.3384	-3.52493	0.129146	0.502857	35.18	0.887756	82.1651	382.759	0.0422502	42500.5	466.531	-4.72219	-9.55084	31.4956	411.021	-2.08276	1.67369	43.1853	8.41293	22.7239	104.152	0.887307	3.29787	1.0033	0.499761	0.00752938
Flip	N-fixed	3	800	18.0545	1.25361	356.327	7.4029	1.00744	24.1916	19.714	1.64415	25.0847	24.1916	24.1213	459.473	400.3	-0.068668	20.3556	-0.213459	63.2769	700.002	799.948	587.653	99.343	-3.52493	0.129146	0.47419	35.3986	0.890152	80.6434	385.481	0.0377569	42500.5	463.493	-3.98856	-10.2933	30.7224	412.416	-1.9173	0.186526	41.6365	9.09772	18.9401	104.925	0.890001	3.32423	1.00332	0.473838	0.00783608
Flip	N-fixed	3	600	15.9138	0.940106	353.212	6.98031	1.13103	24.2313	19.714	1.64415	25.0439	24.2313	24.1213	452.959	400.271	-0.0920335	19.1898	-0.286705	59.7809	699.98	599.951	583.689	99.3138	-3.52493	0.129146	0.394318	35.0788	0.882432	75.6903	387.204	0.0311075	42500.6	457.489	-5.04717	-11.7407	29.215	412.399	-3.33923	-2.02603	39.3323	10.2106	17.6648	110.319	0.882543	3.4106	1.00341	0.394703	0.00888002
Flip	N-fixed	3	400	13.3252	0.792359	357.11	5.77458	1.04546	24.2297	19.714	1.64415	25.0279	24.2297	24.1214	445.436	401.382	4.01109	20.0649	12.5075	62.5683	699.98	399.859	590.798	99.311	-3.52493	0.129146	0.353776	35.4977	0.890524	76.2975	390.436	0.0260497	42500.6	450.321	-5.36013	-11.5512	29.4124	413.434	-3.9717	-2.09502	39.2604	12.3135	17.311	132.079	0.891347	3.45887	1.00346	0.35627	0.00821664
Flip	N-fixed	3	300	11.0155	0.699678	360.463	5.11678	1.01016	24.23	19.714	1.64415	25.021	24.23	24.1214	437.77	400.97	6.28587	20.4018	19.6112	63.651	700.016	299.857	587.426	99.3264	-3.52493	0.129146	0.320375	35.8035	0.898978	76.0438	391.925	0.021373	42500.6	446.241	-5.00123	-10.9826	30.0045	413.419	-3.57185	-1.73919	39.631	13.5957	19.8908	144.032	0.901553	3.49754	1.0035	0.329382	0.00789084
Flip	N-fixed	4	1000	17.6237	0.677463	337.401	5.56398	1.09572	26.476	17.113	1.76776	25.1797	26.476	24.122	447.632	399.118	10.6259	23.9031	32.8472	73.8904	699.999	999.808	560.577	99.3506	-3.56076	0.146893	0.318773	33.521	0.845368	76.4798	385.659	0.0349527	42500.6	457.843	-6.54086	-11.9073	29.0415	413.851	-5.21682	-5.10702	36.1236	10.4133	14.0505	77.467	0.846031	3.5545	1.00355	0.320309	0.00872717
Flip	N-fixed	4	800	16.865	0.673122	340.265	5.42588	1.07348	26.3367	17.113	1.76776	25.1664	26.3367	24.1218	446.285	399.752	10.8914	23.8401	33.6959	73.7567	699.99	799.898	554.705	99.3535	-3.56076	0.146893	0.31726	33.8065	0.851191	76.733	386.872	0.0334503	42500.6	457.118	-5.03682	-9.40219	31.6504	414.401	-3.46715	-1.41686	39.9667	10.7014	17.1364	93.9555	0.851456	3.55841	1.00356	0.317979	0.00859163
Flip	N-fixed	4	600	15.3522	0.58508	338.3	4.9435	1.08537	26.2617	17.113	1.76776	25.1293	26.2617	24.1215	440.95	398.601	11.7629	23.5635	36.4786	73.0742	700.003	599.923	560.894	99.3697	-3.56076	0.146893	0.284901	33.6168	0.848719	75.4905	386.877	0.0299562	42500.6	450.619	-4.85589	-9.97049	31.0586	413.347	-3.52218	-2.3833	38.9602	12.1674	16.5399	102.806	0.849408	3.60752	1.00361	0.286312	0.0086814
Flip	N-fixed	4	400	12.7466	0.493279	343.324	4.23891	1.06084	26.2063	17.113	1.76776	25.0938	26.2063	24.1216	436.226	400.909	13.5769	23.6944	42.199	73.6457	699.989	399.895	556.763	99.3832	-3.56076	0.146893	0.248825	34.1206	0.856363	74.9904	391.175	0.0244357	42500.7	445.643	-4.98715	-11.0527	29.9315	415.008	-3.91821	-3.78527	37.5001	14.659	15.9053	120.559	0.856469	3.67229	1.00367	0.248971	0.00855285
Flip	N-fixed	4	300	10.7458	0.433632	345.723	3.70746	1.0277	26.1932	17.113	1.76776	25.0814	26.1932	24.121	429.783	399.868	15.1567	23.99	47.1596	74.6441	700.041	353.737	552.653	99.4156	-3.56076	0.146893	0.223533	34.355	0.864203	75.0712	391.655	0.0206145	42500.7	441.912	-5.00228	-10.494	30.5134	414.798	-3.79357	-3.62088	37.6713	16.2981	20.1732	126.761	0.866732	3.71611	1.00372	0.226107	0.00828381
Flip	N-fixed	5	1000	18.0832	0.848941	344.402	5.4406	0.948396	25.1886	14.474	1.93389	25.8468	25.1886	25.0905	442.723	399.19	11.6341	22.6288	34.8596	67.8014	700.005	999.953	661.343	100.191	-3.49185	0.140193	0.366232	34.5062	0.862749	78.4431	386.684	0.0363565	42501.6	452.183	-4.87159	-11.0468	29.9376	413.387	-3.31028	-5.14343	36.0857	11.9437	19.071	76.2846	0.857009	3.57985	1.00358	0.34904	0.00768816
Flip	N-fixed	5	800	17.2017	0.971914	353.698	5.68911	0.85812	25.1512	14.474	1.93389	25.8733	25.1512	25.0898	441.57	399.306	11.9656	23.4527	35.8054	70.1792	700.026	799.942	673.668	100.216	-3.49185	0.140193	0.424486	35.4461	0.88578	81.6808	387.298	0.0362808	42501.7	451.753	-4.94989	-11.2054	29.7724	414.39	-3.38661	-4.51693	36.7381	12.7497	20.3622	93.6163	0.886031	3.48603	1.00349	0.425186	0.00672262
Flip	N-fixed	5	600	15.5058	1.00135	359.145	5.66871	0.840444	25.1109	14.474	1.93389	25.8262	25.1109	25.0899	438.677	399.976	12.1061	23.5512	36.329	70.6743	700.009	599.965	674.042	100.22	-3.49185	0.140193	0.431925	35.9936	0.897915	82.1713	389.169	0.0326906	42501.7	449.069	-4.9603	-11.2184	29.7589	414.989	-3.59574	-4.50304	36.7526	14.011	19.4764	104.701	0.897868	3.48097	1.00348	0.431819	0.00658791
Flip	N-fixed	5	400	12.727	0.930863	364.373	5.55292	0.861709	25.103	14.474	1.93389	25.759	25.103	25.0891	433.363	400.45	12.1098	23.3237	36.4854	70.271	700.008	399.869	519.091	100.222	-3.49185	0.140193	0.411883	36.5182	0.909909	81.2952	391.566	0.0264234	42501.7	443.164	-4.91944	-10.8564	30.1359	415.025	-3.69366	-3.69569	37.5934	16.9836	21.2823	139.408	0.910537	3.50468	1.0035	0.415416	0.00673142
Flip	N-fixed	5	300	10.4948	0.740349	364.377	5.06803	0.922881	25.0961	14.474	1.93389	25.5631	25.0961	25.0895	429.03	400.003	11.9219	22.5569	36.3384	68.7547	699.984	299.904	326.964	100.22	-3.49185	0.140193	0.356598	36.5765	0.912398	78.3977	392.685	0.0209279	42501.7	440.24	-4.75803	-10.4895	30.5181	414.458	-3.59688	-3.16844	38.1425	19.1923	22.8786	164.106	0.912457	3.58091	1.00358	0.356661	0.00740563
PBA	N-fed	3	1000	26.3044	1.04848	335.005	6.20042	0.907894	25.1993	14.02	1.96752	25.9064	25.1993	25.0901	456.817	399.706	10.9168	23.0649	32.5784	68.831	699.079	999.917	728.179	100.142	-3.49185	0.140193	0.437832	33.548	0.838134	80.7915	381.867	0.0550289	42501.6	466.597	-4.82467	-9.90712	31.1246	413.904	-2.77458	-2.85143	38.4727	8.86529	18.5406	66.8772	0.836781	3.48337	1.00348	0.432002	0.00719248
PBA	N-fed	3	800	24.9241	1.08625	340.579	6.17915	0.859659	25.19	14.02	1.96752	25.9015	25.19	25.09	454.548	399.612	11.4286	23.529	34.1161	70.2374	699.098	799.966	737.37	100.141	-3.49185	0.140193	0.460967	34.1059	0.852274	82.2829	382.51	0.0536154	42501.6	463.266	-4.91676	-10.3305	30.6836	414.701	-3.02617	-3.05728	38.2583	9.5807	18.4728	75.2356	0.852281	3.45206	1.00345	0.460822	0.00672966
PBA	N-fed	3	600	21.8615	0.961096	344.208	5.94171	0.892066	25.1872	14.02	1.96752	25.8621	25.1872	25.0899	449.307	400.734	11.5576	23.1968	34.5866	69.4171	699.108	600.019	729.196	100.154	-3.49185	0.140193	0.425623	34.474	0.858944	80.8736	385.748	0.0457881	42501.6	457.235	-4.70257	-10.3918	30.6198	414.299	-2.96684	-3.26875	38.038	10.7632	19.0333	83.5107	0.858944	3.49281	1.00349	0.425623	0.00700524
PBA	N-fed	3	400	16.7223	0.760489	347.276	5.25649	0.935043	25.1875	14.02	1.96752	25.8353	25.1875	25.0897	437.472	399.549	12.4577	23.025	37.3472	69.027	699.113	399.842	731.478	100.176	-3.49185	0.140193	0.37727	35.0394	0.875432	79.4744	388.052	0.034316	42501.6	448.718	-4.71112	-10.5799	30.4239	414.328	-3.13984	-3.7503	37.5365	13.0478	20.9993	98.2337	0.875432	3.55467	1.00355	0.37727	0.00717376
PBA	N-fed	3	300	13.0294	0.55472	347.944	4.26976	0.962921	25.1944	14.02	1.96752	25.8129	25.1944	25.0895	430.084	400.369	13.9147	22.5649	41.7826	67.7567	699.089	299.885	711.676	100.204	-3.49185	0.140193	0.290857	35.0476	0.8736	76.4439	391.415	0.0254871	42501.6	441.836	-4.80517	-10.8128	30.1814	414.918	-3.68635	-5.38002	35.8393	16.4158	18.7669	98.6149	0.874252	3.67507	1.00368	0.29266	0.00763879
PBA	N-fed	5	1000	23.1438	1.28414	345.803	6.27775	0.87783	25.1633	22.406	1.54783	26.2075	25.1633	25.085	482.371	400.141	3.47296	23.1285	10.2549	68.2959	699.07	1000.15	647.737	100.868	-4.27209	0.022276	0.469113	34.8805	0.864201	84.6291	379.955	0.051551	42496.4	489.148	-4.83438	-10.7991	30.1956	413.335	-2.02868	-1.83887	39.5272	6.46051	18.4827	61.6011	0.863346	3.2799	1.00328	0.464088	0.00675192
PBA	N-fed	5	800	20.6095	1.01948	345.496	6.1259	0.955638	25.1647	22.406	1.54783	26.2247	25.1647	25.0832	474.511	400.448	3.16713	22.3625	9.34158	65.959	699.063	800.088	642.377	100.856	-4.27209	0.022276	0.417621	34.8454	0.862774	81.8409	382.433	0.0442007	42496.4	480.698	-4.90495	-10.9193	30.0704	412.623	-2.3242	-1.61475	39.7606	7.06425	18.612	70.5293	0.862816	3.32892	1.00333	0.418039	0.00734784
PBA	N-fed	5	600	17.2567	0.764277	344.283	4.81993	0.926714	25.1696	22.406	1.54783	26.1358	25.1696	25.085	462.514	401.11	7.5639	22.6623	22.4235	67.1844	699.068	600.125	655.89	100.84	-4.27209	0.022276	0.334724	34.7174	0.858326	80.116	386.087	0.0357428	42496.4	464.333	-4.93351	-9.72978	31.3092	413.853	-2.90215	-0.330815	41.0977	9.38386	19.102	96.6341	0.858601	3.42938	1.00343	0.335447	0.00721605
PBA	N-fed	5	400	12.7307	0.572816	348.072	4.14934	0.974782	25.1753	22.406	1.54783	26.177	25.1753	25.0834	446.841	400.772	9.24857	22.1811	27.3512	65.5984	699.06	399.942	656.001	100.84	-4.27209	0.022276	0.269643	35.0722	0.867825	77.1373	389.678	0.0251793	42496.4	453.255	-4.7952	-8.77385	32.3048	413.809	-3.04883	0.0526945	41.4971	11.6592	20.4493	114.267	0.8691	3.52798	1.00353	0.273245	0.00766477
PBA	N-fed	5	300	9.73407	0.412642	347.542	3.46836	1.04881	25.1788	22.406	1.54783	26.2051	25.1788	25.0825	436.123	400.547	10.6032	21.4229	31.3018	63.243	699.063	299.907	667.719	100.828	-4.27209	0.022276	0.20748	35.017	0.867049	73.3081	392.071	0.0181739	42496.4	445.772	-4.51945	-8.34254	32.754	417.681	-3.2733	-0.00493312	41.4371	16.2773	19.9134	158.626	0.873584	3.62684	1.00363	0.220998	0.00809717
PBA	N-fed	6	1000	21.9443	1.01286	340.091	6.03138	0.951666	25.1372	20.625	1.6084	26.2583	25.1372	25.0824	470.655	398.906	5.00051	22.3745	14.7038	65.7911	699.977	1000.07	665.945	100.745	-3.19897	0.143635	0.411183	34.2625	0.852558	81.272	380.488	0.046872	42496.5	476.598	-4.56642	-10.688	30.3114	411.695	-2.15077	-3.85397	37.4286	7.36973	18.2409	54.2987	0.852918	3.36281	1.00336	0.412239	0.00735092
PBA	N-fed	6	800	19.5129	0.873908	342.22	5.56063	0.963094	25.1178	20.625	1.6084	26.2755	25.1178	25.0824	464.222	400.17	6.21095	22.2313	18.2385	65.2829	699.975	800.122	672.716	100.713	-3.19897	0.143635	0.372627	34.466	0.855186	79.962	383.792	0.040655	42496.5	471.065	-4.4326	-9.50172	31.5468	411.554	-2.09099	-0.299865	41.13	7.93664	18.9394	78.7929	0.856975	3.40492	1.0034	0.37751	0.00742973
PBA	N-fed	6	600	16.4101	0.644537	339.792	4.67097	0.995355	25.1351	20.625	1.6084	26.2947	25.1351	25.0823	454.232	400.369	8.49493	21.9559	24.9035	64.3658	699.972	600.087	669.934	100.657	-3.19897	0.143635	0.2998	34.2026	0.848699	77.2089	386.595	0.0327729	42496.5	460.563	-4.64283	-9.89454	31.1377	411.431	-2.60302	-1.84495	39.5208	9.48633	19.4455	82.2437	0.849549	3.51064	1.00351	0.301459	0.00779839
PBA	N-fed	6	400	12.1707	0.486583	344.016	3.76228	0.986021	25.1308	20.625	1.6084	26.2452	25.1308	25.0819	440.543	400.245	11.2078	22.0491	32.9412	64.803	699.974	399.971	656.428	100.618	-3.19897	0.143635	0.241493	34.6141	0.859519	75.7234	390.03	0.0236293	42496.5	448.642	-4.95105	-10.7909	30.2041	412.19	-3.5206	-4.05511	37.2191	12.4099	17.9702	91.5699	0.859899	3.61267	1.00361	0.242908	0.00794897
PBA	N-fed	6	300	9.4023	0.433034	352.355	3.05749	0.877955	25.039	20.625	1.6084	26.2151	25.039	25.0823	431.695	400.425	14.1849	23.1176	41.7563	68.0516	699.997	299.912	651.721	100.6	-3.19897	0.143635	0.227531	35.6202	0.884256	78.2999	392.56	0.0186894	42496.5	443.147	-5.08884	-11.1145	29.8672	413.183	-3.88874	-5.11141	36.119	14.7897	18.1449	98.0075	0.883965	3.64444	1.00364	0.22711	0.00685537
PBA	N-fixed	1	1000	20.0302	1.33835	354.962	7.73204	0.971161	25.1014	15.785	1.84549	26.2498	25.1014	25.0816	451.854	399.436	5.11032	22.2512	14.9411	65.0552	696.203	1000.12	667.814	100.121	-3.14447	0.134413	0.515952	35.539	0.888658	81.9086	384.784	0.0426429	42492.6	459.031	-4.85687	-10.5036	30.5034	411.974	-2.6959	-1.89362	39.4702	9.75758	21.5956	91.9516	0.888967	3.36276	1.00336	0.515085	0.00752858
PBA	N-fixed	1	800	19.1561	1.2783	355.489	7.54492	0.966505	25.096	15.785	1.84549	26.2727	25.096	25.0807	449.174	398.964	5.54768	22.291	16.1951	65.0731	695.451	800.037	674.844	100.104	-3.14447	0.134413	0.505077	35.5858	0.891032	81.7322	384.983	0.0405738	42492.6	457.039	-4.76181	-10.2989	30.7165	410.948	-2.62917	-1.18368	40.2095	9.91604	21.6629	99.4993	0.890944	3.37374	1.00337	0.503531	0.00751061
PBA	N-fixed	1	600	17.3789	1.00756	353.013	6.93058	1.03636	25.1246	15.785	1.84549	26.2375	25.1246	25.081	445.366	399.598	6.23938	21.6419	18.2572	63.3268	694.897	600.066	667.499	100.131	-3.14447	0.134413	0.429094	35.3475	0.883422	78.4951	386.885	0.0352604	42492.6	453.328	-4.69077	-9.77273	31.2645	411.629	-2.71101	-0.614738	40.802	10.8713	22.0571	110.644	0.884945	3.44239	1.00344	0.436296	0.00803626
PBA	N-fixed	1	400	14.7459	0.792624	352.227	6.09701	1.06626	25.1	15.785	1.84549	26.2159	25.1	25.0806	438.062	399.037	7.74968	21.3009	22.7007	62.3954	695.077	399.88	681.42	100.11	-3.14447	0.134413	0.364051	35.2614	0.882692	76.0937	388.247	0.028911	42492.6	444.7	-4.9895	-10.1495	30.8721	410.461	-3.33549	-1.36943	40.0161	12.9881	22.0292	128.914	0.882692	3.52946	1.00353	0.364051	0.0084034
PBA	N-fixed	1	300	11.9814	0.721838	358.718	5.31355	0.997467	25.0779	15.785	1.84549	26.1978	25.0779	25.0806	432.142	400.141	10.1582	21.947	29.7869	64.3541	695.877	299.844	664.904	100.105	-3.14447	0.134413	0.337949	35.9095	0.896479	76.9342	391.376	0.0235522	42492.6	441.593	-4.5435	-9.57077	31.4748	413.058	-2.743	-0.960159	40.4423	15.4754	28.743	153.909	0.897396	3.56155	1.00356	0.342592	0.0080707
PBA	N-fixed	2	1000	15.7508	0.985989	355.119	6.05857	0.961862	25.0546	20.243	1.62297	26.2917	25.0546	25.081	452.358	399.623	5.07118	22.2617	14.7854	64.9058	697.561	1000.07	631.377	100.09	-2.90149	0.15243	0.405354	35.5438	0.888635	80.7221	386.522	0.0328972	42492.7	459.084	-4.73917	-10.2164	30.8025	411.423	-2.56311	-1.81271	39.5544	9.63674	21.4722	88.3561	0.889176	3.38375	1.00338	0.406121	0.00751659
PBA	N-fixed	2	800	14.9426	0.806455	351.716	5.20086	0.942102	25.038	20.243	1.62297	26.1084	25.038	25.0804	448.988	399.649	7.6894	22.4271	22.6666	66.1005	698.345	800.208	318.022	100.093	-2.90149	0.15243	0.353212	35.2042	0.880067	79.6797	387.22	0.0307507	42492.7	455.558	-4.86146	-10.6275	30.3743	412.01	-2.98656	-2.51865	38.8192	10.4993	20.0925	93.2767	0.881063	3.44216	1.00344	0.357054	0.00735856
PBA	N-fixed	2	600	13.2677	0.668107	351.372	4.42142	0.910115	24.9787	20.243	1.62297	25.9656	24.9787	25.0827	443.24	399.767	10.1401	22.6349	30.139	67.278	700.116	600.162	462.408	100.09	-2.90149	0.15243	0.308669	35.1689	0.878944	79.1271	388.731	0.0270066	42492.7	449.467	-4.93098	-11.0525	29.9317	412.369	-3.38381	-3.31498	37.9899	12.2531	19.0152	104.781	0.879576	3.50772	1.00351	0.310097	0.00713286
PBA	N-fixed	2	400	11.1902	0.625837	357.822	3.78099	0.816051	24.9352	20.243	1.62297	26.1197	24.9352	25.0817	435.461	399.957	12.4262	23.2586	36.5972	68.5028	700.737	400.024	632.138	100.088	-2.90149	0.15243	0.28983	32.5714	0.894576	80.224	391.011	0.0220663	42492.7	448.278	-4.8246	-10.7891	30.206	413.155	-3.30213	-3.74745	37.5395	12.819	19.9571	99.7707	0.895635	3.53531	1.00354	0.293336	0.00647936
PBA	N-fixed	2	300	8.87892	0.586177	363.999	3.26486	0.738344	24.8388	20.243	1.62297	26.181	24.8388	25.0806	430.399	400.105	15.0297	24.1401	44.1079	70.8447	701.298	299.882	629.164	100.091	-2.90149	0.15243	0.279145	36.4255	0.909564	82.3939	392.74	0.0185779	42492.7	441.498	-5.14899	-11.2465	29.7297	413.012	-3.85725	-4.64682	36.6029	16.0267	21.2235	118.901	0.912812	3.54719	1.00355	0.287649	0.00594343
PBA	N-fixed	3	1000	18.9529	0.970751	348.401	5.09886	0.79504	25.1166	15.821	1.84323	26.2117	25.1166	25.0875	446.65	399.213	12.7784	24.0256	37.4596	70.4339	699.994	999.872	681.94	100.178	-3.7915	0.11642	0.415476	34.9019	0.872736	83.1168	385.332	0.0409148	42493.4	458.548	-4.73632	-9.38898	31.6642	412.608	-2.75408	-1.81669	39.5503	9.98467	20.229	81.925	0.870724	3.4708	1.00347	0.407808	0.00634215
PBA	N-fixed	3	800	18.8258	1.20964	358.166	5.15212	0.688333	25.0141	15.821	1.84323	26.2854	25.0141	25.0834	448.432	401.21	13.5457	24.9006	39.5352	72.6765	699.978	799.937	678.483	100.159	-3.7915	0.11642	0.483548	35.8735	0.892718	86.5385	387.421	0.0420549	42493.4	457.498	-4.88357	-10.2051	30.8142	414.536	-2.9552	-3.04664	38.2694	10.6832	21.0679	82.963	0.894	3.37879	1.00338	0.49075	0.00529309
PBA	N-fixed	3	600	17.3961	1.16061	359.755	5.03543	0.688171	24.9604	15.821	1.84323	26.2634	24.9604	25.084	444.618	400.739	13.7079	24.8067	40.0508	72.4785	699.981	599.94	673.386	100.134	-3.7915	0.11642	0.471245	36.0238	0.89773	86.2992	387.998	0.0386931	42493.4	452.708	-5.06914	-10.7812	30.2142	414.276	-3.30635	-4.02323	37.2523	11.904	21.3685	87.948	0.897738	3.39929	1.0034	0.471176	0.00536757
PBA	N-fixed	3	400	14.2299	0.979738	362.283	4.57267	0.695522	24.9256	15.821	1.84323	26.2102	24.9256	25.0835	436.543	400.244	14.5929	24.6731	42.7611	72.2995	699.98	399.92	673.333	100.112	-3.7915	0.11642	0.420803	36.269	0.905154	85.2383	389.822	0.0311153	42493.4	446.699	-5.51594	-11.7176	29.2391	414.365	-4.36422	-5.82932	35.3713	13.9127	16.2091	89.6423	0.905055	3.45565	1.00346	0.421403	0.00547769
PBA	N-fixed	3	300	11.487	0.778355	363.622	4.13247	0.735331	24.9571	15.821	1.84323	26.2363	24.9571	25.0818	429.968	400.267	15.2295	24.3422	44.5447	71.1984	699.989	299.836	683.716	100.082	-3.7915	0.11642	0.357073	36.3921	0.908453	83.2215	391.854	0.0243962	42493.4	441.92	-5.4588	-11.3531	29.6187	414.535	-4.40436	-5.7619	35.4416	16.1388	17.3962	99.841	0.911335	3.52139	1.00352	0.370015	0.00575133
PBA	N-fixed	4	1000	19.1434	1.57159	361.822	6.80914	0.771919	24.8644	15.117	1.88898	26.2979	24.8644	25.0832	456.944	399.723	9.46331	23.8185	27.5585	69.365	699.97	999.799	686.621	100.012	-3.7915	0.11642	0.573584	36.1867	0.905181	86.2597	386.041	0.0427774	42493.4	466.444	-4.94313	-9.99765	31.0303	412.097	-2.89596	-2.2946	39.0526	10.2938	21.5807	86.3182	0.906608	3.32629	1.00333	0.574794	0.00596156
PBA	N-fixed	4	800	18.3967	1.21555	358.702	5.75817	0.757171	24.9206	15.117	1.88898	26.2882	24.9206	25.0842	455.48	400.766	11.9484	24.0844	34.7981	70.1442	699.98	799.941	687.749	99.9614	-3.7915	0.11642	0.489646	35.8563	0.895041	85.019	387.618	0.0403509	42493.4	465.041	-4.69955	-9.17901	31.8828	414.103	-2.85075	-1.46726	39.9142	11.1438	21.0593	94.0204	0.895946	3.39545	1.0034	0.493954	0.00585673
PBA	N-fixed	4	600	16.2418	0.888717	355.293	5.0565	0.813623	24.934	15.117	1.88898	26.3215	24.934	25.0828	450.664	401.206	12.8891	23.5521	37.4529	68.4381	699.974	599.917	687.206	99.9304	-3.7915	0.11642	0.39578	35.5046	0.885565	82.027	389.598	0.0341959	42493.5	458.13	-4.75958	-9.7518	31.2863	413.898	-3.18915	-2.69551	38.635	13.2261	21.1628	102.875	0.88681	3.49678	1.0035	0.400736	0.00636689
PBA	N-fixed	4	400	12.7741	0.630816	353.955	3.9847	0.818792	24.9053	15.117	1.88898	26.2607	24.9053	25.0827	441.609	400.574	15.0518	23.4557	43.8776	68.3756	699.967	399.868	684.123	99.8907	-3.7915	0.11642	0.306515	35.3568	0.883619	80.0359	391.444	0.0261184	42493.5	441.514	-5.17849	-11.2464	29.7297	413.342	-3.99937	-5.63402	35.5747	15.7864	18.8967	97.3304	0.884275	3.62132	1.00362	0.308345	0.00652943
PBA	N-fixed	4	300	10.3276	0.52298	354.935	3.46573	0.821367	25.1112	15.117	1.88898	26.2188	25.1112	25.0826	434.299	399.008	16.525	23.8315	48.2691	69.6115	699.967	299.796	676.503	99.8453	-3.7915	0.11642	0.264185	35.4386	0.889542	79.3245	391.627	0.0209194	42493.5	436.386	-5.36277	-11.8476	29.1037	412.2	-4.48742	-6.86548	34.2922	18.0427	16.1333	99.5211	0.891008	3.69197	1.00369	0.265303	0.00666655
PBA	N-fixed	5	1000	16.422	0.990269	353.751	5.45776	0.860729	25.0725	22.391	1.54829	26.3227	25.0725	25.0844	459.493	399.471	6.33493	23.3851	18.3739	67.8263	699.974	999.762	675.537	99.7525	-2.93615	0.151225	0.408051	35.2875	0.885549	83.291	385.011	0.0358801	42493.5	466.941	-5.01238	-11.1142	29.8674	411.91	-2.91558	-3.06095	38.2544	8.49082	18.1593	73.7262	0.885845	3.34507	1.00335	0.406754	0.00673659
PBA	N-fixed	5	800	15.9299	0.967476	354.75	5.25001	0.854741	25.0523	22.391	1.54829	26.3015	25.0523	25.0835	457.903	400.225	7.02076	23.421	20.3759	67.9738	699.989	799.909	670.986	99.691	-2.93615	0.151225	0.393896	35.3654	0.886376	83.0367	386.336	0.0342392	42493.5	466.008	-4.84601	-10.4021	30.6091	412.795	-2.84646	-2.01034	39.3486	8.77058	17.8895	79.5932	0.88632	3.35991	1.00336	0.393391	0.00669614
PBA	N-fixed	5	600	14.1785	0.728772	351.054	4.67466	0.916031	25.096	22.391	1.54829	26.2878	25.096	25.0827	451.637	400.297	8.28737	22.8983	24.0628	66.4859	699.979	599.896	674.302	99.6532	-2.93615	0.151225	0.324312	34.9836	0.876981	79.9548	387.935	0.0292232	42493.5	458.257	-4.85861	-9.91991	31.1112	412.345	-2.9633	-2.07468	39.2816	10.0553	19.2932	85.5542	0.879203	3.44043	1.00344	0.330991	0.0072131
PBA	N-fixed	5	400	11.0399	0.479811	348.204	3.49994	0.92541	25.1195	22.391	1.54829	26.2746	25.1195	25.0827	440.174	400.378	11.9194	22.8589	34.6195	66.3945	700.003	399.848	669.867	99.6108	-2.93615	0.151225	0.23692	34.6849	0.869687	77.3172	390.752	0.0218443	42493.6	458.535	-4.60896	-10.0403	30.9859	413.186	-3.19892	-3.23528	38.0729	12.8151	18.3592	95.764	0.870279	3.59157	1.00359	0.238194	0.0074663
PBA	N-fixed	5	300	8.57685	0.391791	352.608	2.80234	0.869009	25.1018	22.391	1.54829	26.3075	25.1018	25.0829	431.625	400.598	14.6457	23.4	42.4407	67.8099	699.983	299.817	677.591	99.5736	-2.93615	0.151225	0.201154	35.1105	0.880206	77.6935	393.12	0.0169511	42493.6	452.762	-4.53171	-9.81124	31.2244	413.47	-3.25838	-3.54822	37.747	15.1155	19.6906	105.004	0.882758	3.65865	1.00366	0.205722	0.00692723
PBA	N-fixed	6	1000	16.2424	0.543513	332.412	5.61756	1.28174	28.3824	15.082	1.89134	26.2587	28.3824	25.0842	443.398	399.566	14.3177	26.1053	41.5965	75.842	699.992	999.823	664.074	99.5402	-2.93615	0.151225	0.272601	33.0884	0.831934	73.4766	387.972	0.0307579	42493.6	453.838	-4.61976	-9.99825	31.0296	413.018	-3.10292	-3.0006	38.3173	12.2257	18.9702	93.9414	0.833187	3.67778	1.00368	0.273359	0.0103517
PBA	N-fixed	6	800	15.8517	0.508169	331.141	5.26211	1.26495	28.3507	15.082	1.89134	26.3251	28.3507	25.0831	442.676	399.986	15.1644	26.2053	43.8776	75.8247	699.973	799.905	672.4	99.5284	-2.93615	0.151225	0.258203	32.958	0.827881	73.3903	388.672	0.0299323	42493.6	452.124	-4.71234	-10.2878	30.7281	414.105	-3.28538	-3.52709	37.769	13.2266	19.2178	98.547	0.827988	3.70219	1.0037	0.258368	0.0102218
PBA	N-fixed	6	600	14.44	0.490669	335.134	4.78825	1.18318	28.1699	15.082	1.89134	26.3024	28.1699	25.0819	438.928	399.691	16.5823	26.6245	48.0367	77.1276	699.983	599.934	663.272	99.5106	-2.93615	0.151225	0.250928	33.3494	0.838482	74.6624	389.384	0.0276879	42493.6	447.121	-4.84912	-10.6649	30.3354	413.695	-3.63146	-3.93129	37.348	15.2309	18.5547	114.686	0.838522	3.71534	1.00372	0.25099	0.00957733
PBA	N-fixed	6	400	11.5253	0.469152	344.355	4.47274	1.14575	27.942	15.082	1.89134	26.2619	27.942	25.0824	431.565	398.888	17.1138	26.4955	49.6892	76.9288	699.985	399.887	669.322	99.4995	-2.93615	0.151225	0.241849	34.2631	0.863287	74.9173	390.661	0.0221019	42493.6	443.747	-4.77974	-10.6915	30.3076	413.265	-3.64446	-4.42896	36.8297	16.6058	19.2851	116.649	0.864715	3.73283	1.00373	0.243007	0.00925917
PBA	N-fixed	6	300	9.49531	0.431857	351.167	4.00924	1.09812	27.8157	15.082	1.89134	26.2323	27.8157	25.0832	427.892	400.104	18.3023	26.7694	53.2348	77.8625	699.884	299.89	660.872	99.5023	-2.93615	0.151225	0.228989	35.0565	0.880567	75.6389	393.378	0.0181196	42493.6	440.374	-5.16432	-11.6234	29.3372	414.992	-4.23075	-5.63882	35.5697	20.408	19.5066	140.024	0.880925	3.75941	1.00376	0.22963	0.00884021
Sonali	N-fed	1	1000	24.9328	0.539216	296.642	4.46739	1.11297	26.1519	15.36	1.87279	24.2275	26.1519	23.1484	456.654	398.993	13.0808	22.6736	43.5438	75.4781	699.092	999.67	506.145	101.076	-3.19421	-0.0183727	0.25486	29.9834	0.743468	73.4396	381.361	0.0471277	42506.4	470.021	-4.1665	-10.9378	30.0512	412.718	-1.9909	-4.12242	37.149	8.2099	18.2156	59.6248	0.743468	3.69359	1.00369	0.25486	0.00882244
Sonali	N-fed	1	800	22.6122	0.570875	314.837	4.37154	0.981407	26.0183	15.36	1.87279	24.2627	26.0183	23.1454	453.49	400.085	14.3313	23.7085	47.6125	78.7661	699.085	799.693	516.674	101.082	-3.19421	-0.0183727	0.282909	31.8242	0.786923	77.0776	383.825	0.0453073	42506.4	462.482	-4.11961	-10.8811	30.1102	412.659	-2.03898	-3.84616	37.4367	9.32776	19.7502	70.6502	0.786923	3.64641	1.00365	0.282909	0.00775536
Sonali	N-fed	1	600	19.8393	0.576395	324.205	4.21789	0.940318	25.6986	15.36	1.87279	24.211	25.6986	23.1463	446.434	399.144	14.4342	23.484	48.1115	78.2762	699.077	599.836	517.413	101.1	-3.19421	-0.0183727	0.285109	32.7772	0.812253	77.679	384.843	0.0400447	42506.4	450.742	-4.20507	-10.7553	30.2412	413.82	-2.51777	-3.49095	37.8066	12.6341	21.3172	101.813	0.812699	3.64317	1.00364	0.285706	0.00740635
Sonali	N-fed	1	400	15.0689	0.528349	336.933	3.97492	0.947893	25.5419	15.36	1.87279	24.177	25.5419	23.1452	435.303	398.917	14.544	23.1354	48.5683	77.2587	699.077	399.817	511.42	101.083	-3.19421	-0.0183727	0.268667	34.139	0.846624	76.9701	388.131	0.0296735	42506.4	447.815	-4.03365	-10.18	30.8403	412.327	-2.43926	-2.71369	38.6161	12.619	20.5789	104.329	0.846624	3.67479	1.00367	0.268667	0.00747684
Sonali	N-fed	1	300	11.6241	0.492654	348.231	3.77805	0.9523	25.3692	15.36	1.87279	24.1504	25.3692	23.1446	429.266	400.402	14.6258	22.7381	48.9111	76.0401	699.075	299.744	509.123	101.065	-3.19421	-0.0183727	0.25128	35.2206	0.870358	76.1469	392.023	0.0225788
Sonali	N-fed	3	1000	25.7032	0.571376	303.092	4.68974	1.05443	26.3155	15.36	1.87279	24.1965	26.3155	23.1471	460.752	400.148	13.5414	23.5893	45.1469	78.6462	699.995	999.653	515.595	101.037	-3.19421	-0.0183727	0.282226	30.6235	0.757449	75.7785	381.591	0.0511215	42506.4	473.065	-4.12693	-10.5105	30.4961	413.537	-1.79628	-3.35946	37.9436	7.94873	18.8964	60.4449	0.758678	3.6467	1.00365	0.282318	0.00828671
Sonali	N-fed	3	800	23.9242	0.596784	313.231	4.72488	1.02463	26.159	15.36	1.87279	24.2059	26.159	23.1459	457.286	400.635	13.4482	23.5717	44.8088	78.54	699.985	799.791	515.557	101.032	-3.19421	-0.0183727	0.293028	31.6464	0.781837	76.5144	383.389	0.0477471
Sonali	N-fed	3	600	20.7702	0.607903	326.823	4.64726	0.997982	25.9625	15.36	1.87279	24.1987	25.9625	23.1452	451.439	402.129	13.4879	23.4465	44.9596	78.1551	699.981	599.738	513.671	101.03	-3.19421	-0.0183727	0.296087	33.0191	0.812708	76.9385	387.278	0.0409364	42506.4	461.782	-4.34763	-10.9887	29.9982	415.453	-2.44307	-3.95292	37.3255	9.97451	19.4007	75.7571	0.812708	3.62768	1.00363	0.296087	0.00787641
Sonali	N-fed	3	400	15.74	0.598804	341.314	4.39148	0.950315	25.6908	15.36	1.87279	24.1654	25.6908	23.1451	438.831	400.434	13.9771	23.388	46.6795	78.1091	699.994	399.747	520.675	101.022	-3.19421	-0.0183727	0.29381	34.4801	0.852357	77.6368	389.088	0.0314069	42506.4	449.562	-4.57951	-11.5954	29.3663	416.113	-3.19105	-4.53871	36.7154	13.6452	19.0404	107.18	0.853261	3.6334	1.00363	0.29477	0.00748913
Sonali	N-fed	3	300	12.4354	0.550748	348.565	4.16204	0.960296	25.6178	15.36	1.87279	24.15	25.6178	23.1445	430.98	400.046	14.0804	23.1444	47.0537	77.3435	699.994	299.753	520.34	100.991	-3.19421	-0.0183727	0.279157	35.3386	0.874697	76.9333	391.103	0.024403	42506.5	443.213	-4.80938	-11.4152	29.554	414.759	-3.53254	-4.15556	37.1145	15.5767	20.3613	128.12	0.875524	3.65979	1.00366	0.280615	0.00757759
Sonali	N-fed	5	1000	25.371	0.551664	300.317	4.18939	0.977173	26.1627	18.351	1.70462	24.2024	26.1627	23.1451	470.606	399.361	13.3524	24.0711	44.458	80.1468	699.981	999.625	503.988	100.939	-3.19421	-0.0183727	0.272356	30.3138	0.751993	77.7451	379.164	0.052293	42506.5	482.306	-3.9659	-10.8062	30.1882	410.676	-1.31995	-2.58599	38.7491	6.74109	18.1982	58.8626	0.75076	3.59845	1.0036	0.270038	0.00776318
Sonali	N-fed	5	800	23.7088	0.639499	315.97	4.24878	0.893874	25.901	18.351	1.70462	24.2146	25.901	23.1448	465.983	399.315	13.5226	24.3895	44.9702	81.1086	699.995	799.739	501.515	100.891	-3.19421	-0.0183727	0.302993	31.8784	0.791279	80.059	380.519	0.0499342	42506.5	473.623	-3.72183	-10.1054	30.9181	411.235	-1.17403	-1.12147	40.2743	7.63778	19.7534	74.0209	0.790729	3.54623	1.00355	0.302477	0.00704534
Sonali	N-fed	5	600	20.4823	0.667809	328.988	4.28807	0.880562	25.5428	18.351	1.70462	24.1794	25.5428	23.1445	457.054	399.33	12.853	23.8271	42.8253	79.3906	699.965	599.723	505.95	100.871	-3.19421	-0.0183727	0.310867	33.1854	0.823849	80.1354	383.249	0.0424579	42506.5	469.944	-4.00382	-10.9174	30.0724	411.626	-1.5019	-1.74627	39.6236	8.05835	20.6086	79.9556	0.823924	3.53576	1.00354	0.310728	0.00692549
Sonali	N-fed	5	400	15.6134	0.671058	344.744	4.25488	0.866221	25.2702	18.351	1.70462	24.1533	25.2702	23.1447	444.572	399.33	12.5717	23.4649	41.9359	78.2727	699.979	399.77	498.224	100.828	-3.19421	-0.0183727	0.314027	34.76	0.863308	80.2441	387.008	0.0322588	42506.5	457.031	-4.1028	-10.4196	30.5909	412.606	-2.04911	-1.06567	40.3324	10.2877	21.6299	106.602	0.86415	3.53431	1.00353	0.314582	0.00678849
Sonali	N-fed	5	300	12.2287	0.653797	356.368	4.16485	0.863945	25.1465	18.351	1.70462	24.1312	25.1465	23.1441	437.613	401.174	12.5859	23.2507	42.0265	77.6377	699.991	299.767	501.94	100.798	-3.19421	-0.0183727	0.3076	35.913	0.888116	79.9807	391.489	0.024983	42506.5	454.255	-4.01236	-10.8193	30.1746	413.731	-1.999	-1.23247	40.1587	11.4116	23.3741	123.928	0.888327	3.54862	1.00355	0.308021	0.00678693
Sonali	N-fixed	1	1000	21.0516	1.57865	354.34	6.95646	0.883016	24.9279	20.34	1.61921	26.2098	24.9279	25.0853	473.848	399.928	1.7492	22.7141	5.14812	66.8261	665.881	1000.19	692.699	100.516	-3.14447	0.134413	0.527534	35.6169	0.885993	85.0036	382.376	0.0468027	42492.4	474.615	-4.97437	-10.9273	30.0621	410.126	-2.08807	-1.15349	40.241	7.36452	21.7405	77.7045	0.886068	3.25495	1.00325	0.527844	0.00677287
Sonali	N-fixed	1	800	20.0735	1.25062	352.938	6.94101	0.961925	24.9882	20.34	1.61921	26.2621	24.9882	25.0831	467.677	401.17	2.29885	22.049	6.74045	64.6497	699.07	800.111	700.046	100.481	-3.14447	0.134413	0.470477	35.4638	0.879774	82.4476	384.434	0.0430504	42492.4	469.157	-5.05959	-11.3348	29.6377	410.65	-2.48422	-1.68204	39.6905	8.04971	21.0956	84.2877	0.87986	3.31144	1.00331	0.470785	0.007398
Sonali	N-fixed	1	600	17.9035	1.05368	350.637	6.73307	1.03164	25.063	20.34	1.61921	26.243	25.063	25.0828	458.858	398.951	2.33193	21.501	6.84371	63.1009	699.073	600.039	698.821	100.46	-3.14447	0.134413	0.422873	35.225	0.878897	79.8808	384.024	0.0372407	42492.4	461.698	-5.18161	-11.6369	29.3231	410.282	-2.86852	-1.62499	39.7499	9.10187	21.268	100.488	0.879123	3.36195	1.00336	0.423616	0.00797974
Sonali	N-fixed	1	400	13.828	0.911853	356.677	6.40097	1.07313	25.0734	20.34	1.61921	26.2158	25.0734	25.0825	446.456	398.823	2.88651	21.133	8.4812	62.0934	699.06	399.951	697.544	100.417	-3.14447	0.134413	0.385402	35.8163	0.894323	77.9771	387.304	0.0278157	42492.5	453.395	-5.17254	-11.8962	29.0531	410.147	-3.0736	-1.99668	39.3628	10.4836	22.5718	116.063	0.894323	3.4116	1.00341	0.385402	0.00834198
Sonali	N-fixed	1	300	11.0067	0.752157	359.952	5.84139	1.11192	25.1223	20.34	1.61921	26.1801	25.1223	25.0826	438.133	399.323	4.19487	20.8147	12.3471	61.2648	699.062	299.865	688.877	100.38	-3.14447	0.134413	0.33527	36.1239	0.901205	75.5825	390.144	0.0213283	42492.5	441.941	13.5748	-10.2121	30.8069	409.569	15.1348	-0.588995	40.8288	13.7695	21.2902	150.438	0.901906	3.47665	1.00348	0.337919	0.00869249
Sonali	N-fixed	2	1000	19.492	1.30617	354.534	7.21361	0.954117	24.9452	18.108	1.71636	26.3008	24.9452	25.0832	457.599	399.648	3.82471	22.0946	11.1534	64.488	699.154	1000.01	667.766	100.261	-3.14447	0.134413	0.493393	35.5459	0.887114	82.3658	384.316	0.0417912	42492.5	465.405	-4.74173	-9.78298	31.2538	411.552	-2.41243	-0.149585	41.2865	8.64351	20.5996	90.843	0.887209	3.33346	1.00333	0.493285	0.00738135
Sonali	N-fixed	2	800	18.4297	1.02296	350.072	7.32429	1.11411	25.1024	18.108	1.71636	26.3142	25.1024	25.0815	455.889	400.098	2.09005	20.8219	6.08847	60.6553	693.294	800.073	668.696	100.136	-3.14447	0.134413	0.423317	35.0549	0.874965	77.5883	385.602	0.0370831	42492.6	461.515	-4.82157	-10.6225	30.3795	412.033	-2.88802	-1.57474	39.8023	9.35168	18.4269	92.6744	0.874943	3.40367	1.0034	0.423312	0.00868013
Sonali	N-fixed	2	600	16.0766	0.96927	355.275	6.7377	1.06013	25.0189	18.108	1.71636	26.2893	25.0189	25.0804	449.903	400.892	3.994	21.2069	11.651	61.8551	693.787	599.988	666.405	100.116	-3.14447	0.134413	0.408316	35.5686	0.88621	78.1366	388.247	0.0323551	42492.6	451.948	-4.98366	-11.1402	29.8403	411.881	-3.49881	-2.1649	39.1876	11.4038	16.9901	114.264	0.887039	3.41941	1.00342	0.411326	0.00829183
Sonali	N-fixed	2	400	12.0842	0.878019	362.778	5.92407	0.993622	24.9723	18.108	1.71636	26.2726	24.9723	25.0805	438.053	400.369	6.68059	21.7871	19.5009	63.5978	694.645	399.909	676.575	100.097	-3.14447	0.134413	0.381605	36.3128	0.906108	78.7228	390.864	0.0243386	42492.6	442.064	-5.1914	-11.4325	29.536	412.957	-3.89196	-2.45663	38.8838	15.5159	20.3005	163.078	0.906241	3.45933	1.00346	0.381931	0.00779473
Sonali	N-fixed	2	300	9.4189	0.83239	368.929	5.38883	0.936754	24.9173	18.108	1.71636	26.2178	24.9173	25.081	430.344	400.199	8.52601	22.2471	24.9734	65.1635	695.352	299.837	667.697	100.116	-3.14447	0.134413	0.367566	36.9357	0.921864	79.5094	392.791	0.0190656	42492.6	439.226	-5.2464	-11.544	29.4199	413.043	-4.10788	-3.21271	38.0964	16.7749	19.552	163.205	0.923025	3.47656	1.00348	0.37271	0.00728661
Sonali	N-fixed	4	1000	24.9056	0.855475	324.976	5.92595	1.04718	26.2876	22.799	1.53595	25.0442	26.2876	24.1236	488.05	399.378	4.95024	23.792	15.5647	74.8082	699.993	999.837	592.173	100.241	-8.9822	0.128517	0.362975	32.576	0.813703	79.8459	377.53	0.0525734	42501.5	495.47	-4.64713	-11.1118	29.8699	417.13	-1.53967	-0.958266	40.4443	6.3328	20.1005	68.8496	0.814093	3.38291	1.00338	0.363363	0.00818131
Sonali	N-fixed	4	800	22.9259	0.809363	328.836	5.70479	1.04783	26.1121	22.799	1.53595	25.0302	26.1121	24.1237	482.688	400.575	5.28955	23.4345	16.644	73.7382	700.004	799.934	591.274	100.231	-8.9822	0.128517	0.348575	32.9595	0.820909	79.2011	380.425	0.0477298	42501.5	489.287	-4.99468	-11.0544	29.9297	417.395	-2.17166	-1.08943	40.3077	6.82654	19.6494	73.1945	0.821166	3.40248	1.0034	0.348988	0.00822273
Sonali	N-fixed	4	600	20.1695	0.772363	333.117	5.39141	1.01452	25.9178	22.799	1.53595	24.9916	25.9178	24.1237	471.997	398.753	6.23529	23.3844	19.6614	73.7356	700.001	623.105	587.304	100.211	-8.9822	0.128517	0.339796	33.382	0.835408	79.3779	380.877	0.0423878	42501.5	480.047	-4.91999	-10.8123	30.1819	416.086	-2.1603	-0.442086	40.9818	7.50531	21.197	84.4418	0.831707	3.41419	1.00341	0.340897	0.00798139
Sonali	N-fixed	4	400	15.5662	0.70068	346.132	4.66385	0.943299	25.7623	22.799	1.53595	24.9651	25.7623	24.1236	457.885	401.149	8.64429	23.6966	27.2922	74.816	699.992	399.799	591.954	100.182	-8.9822	0.128517	0.316433	34.7137	0.863788	79.7933	387.507	0.0319595	42501.5	468.309	-5.19122	-10.7363	30.261	419.693	-2.94447	-0.192487	41.2418	9.63296	22.1886	113.08	0.863788	3.45217	1.00345	0.316433	0.00750552
Sonali	N-fixed	4	300	12.5263	0.660054	352.752	4.25983	0.897668	25.6887	22.799	1.53595	24.9439	25.6887	24.123	446.069	399.701	10.2738	24.0248	32.4675	75.9238	699.999	299.826	586.61	100.149	-8.9822	0.128517	0.30334	35.3628	0.883412	80.3443	388.707	0.0258522	42501.6	456.797	-5.01886	-10.4487	30.5606	418.887	-3.18185	-0.224187	41.2088	12.0495	22.7112	140.548	0.883372	3.47427	1.00347	0.303479	0.00715135
Sonali	N-fixed	5	1000	24.1898	0.607896	309.974	4.92867	1.06649	26.5569	20.851	1.60005	24.9573	26.5569	24.1218	477.567	399.477	10.0098	24.3336	31.3958	76.323	700	999.937	272.837	99.4773	-3.56076	0.146893	0.290608	30.8353	0.775944	77.2714	379.019	0.0494339	42500.7	484.928	-4.9121	-11.1568	29.8231	412.982	-2.04731	-1.92744	39.4349	6.74748	19.73	66.3722	0.77531	3.51895	1.00352	0.289923	0.00853488
Sonali	N-fixed	5	800	22.9711	0.710575	322.545	4.94734	0.97894	26.1905	20.851	1.60005	24.9479	26.1905	24.1233	473.559	399.68	10.0828	24.459	31.6491	76.7725	699.997	799.991	507.836	99.4995	-3.56076	0.146893	0.319219	32.093	0.807014	79.4545	380.422	0.0476849	42500.7	482.946	-4.94254	-11.5287	29.4358	415.271	-2.25256	-2.81628	38.5093	7.15671	19.6133	66.7965	0.806596	3.48444	1.00348	0.312925	0.00784308
Sonali	N-fixed	5	600	20.4178	0.807381	336.507	5.12689	0.923032	26.2675	20.851	1.60005	25.1098	26.2675	24.1224	466.733	399.809	10.2699	25.1571	31.9513	78.268	700.006	599.925	582.369	99.5744	-3.56076	0.146893	0.352366	33.5075	0.841669	81.5545	382.582	0.0435245
Sonali	N-fixed	5	400	15.6622	0.821419	350.889	4.98815	0.888715	25.9084	20.851	1.60005	25.1005	25.9084	24.1217	452.656	400.059	10.2786	24.7688	32.0087	77.1329	700.002	399.869	587.159	99.6136	-3.56076	0.146893	0.356623	34.9533	0.877092	81.9749	386.845	0.0331892
Sonali	N-fixed	5	300	12.2677	0.805019	358.354	5.17739	0.935976	25.6444	20.851	1.60005	25.0623	25.6444	24.1215	441.511	398.818	8.70692	23.7625	27.1861	74.1949	699.996	299.836	582.143	99.65	-3.56076	0.146893	0.351639	35.7099	0.89854	80.6003	388.467	0.0254534
Sonali	N-fixed	6	1000	21.9474	0.620402	317.558	4.4468	0.992951	25.7838	24.632	1.48672	24.2238	25.7838	23.1483	483.513	400.086	8.01339	23.2966	26.498	77.0355	699.995	999.863	600.22	100.375	-8.9822	0.128517	0.285054	31.875	0.793725	78.3392	380.174	0.0451879	42501.4	490.757	-4.66505	-10.1471	30.8747	416.288	-1.58557	0.139877	41.5879	6.6048	20.7616	72.992	0.794393	3.46565	1.00347	0.285272	0.00782252
Sonali	N-fixed	6	800	20.0494	0.623666	324.847	4.35167	0.964558	25.5089	24.632	1.48672	24.1758	25.5089	23.1483	476.466	399.959	8.08943	23.0493	26.8186	76.4149	700.005	799.994	595.888	100.345	-8.9822	0.128517	0.287292	32.5968	0.812198	78.6882	381.797	0.0412239	42501.5	483.571	-4.78657	-10.12	30.9029	415.347	-1.7048	0.3067	41.7617	7.1221	22.3848	80.1502	0.812056	3.46344	1.00346	0.287277	0.00760853
Sonali	N-fixed	6	600	17.5751	0.60171	331.34	4.21561	0.957511	25.3003	24.632	1.48672	24.1482	25.3003	23.1475	467.064	399.444	8.22771	22.7248	27.3129	75.4378	699.995	599.951	599.089	100.311	-8.9822	0.128517	0.280063	33.237	0.829501	78.3705	383.524	0.035826	42501.5	468.784	-4.69959	-10.154	30.8674	416.623	-2.28293	0.200339	41.6509	9.17275	22.3162	105.508	0.829445	3.47672	1.00348	0.280057	0.00755038
Sonali	N-fixed	6	400	14.3505	0.551077	339.242	3.92773	0.952887	25.1544	24.632	1.48672	24.1192	25.1544	23.1477	455.452	399.565	8.99468	22.5009	29.8975	74.791	700.001	399.898	584.63	100.265	-8.9822	0.128517	0.261328	34.0141	0.849025	77.7226	386.568	0.0287808	42501.5	463.37	-4.96635	-9.93574	31.0948	417.117	-2.75102	0.0789457	41.5245	10.1152	22.785	113.01	0.849685	3.5107	1.00351	0.261472	0.00753643
Sonali	N-fixed	6	300	11.7969	0.518761	345.885	3.60099	0.913064	25.1187	24.632	1.48672	24.1084	25.1187	23.1477	445.085	398.524	10.4536	22.8358	34.7629	75.9388	699.994	299.845	589.708	100.246	-8.9822	0.128517	0.249629	34.6736	0.867916	78.2663	387.812	0.0238073	42501.5	466.591	-4.99539	-10.3638	30.649	417.563	-2.82901	-0.49902	40.9225	10.3813	21.5504	114.605	0.868569	3.53252	1.00353	0.25043	0.00723094
[truncated: 10 more columns]
