# Supplementary material for: The response of mesophyll conductance to short- and long-term environmental conditions in chickpea genotypes
Source: AoB Plants. 2018 Dec 11;11(1):ply073. doi: 10.1093/aobpla/ply073 (PMC6340285; doi:10.1093/aobpla/ply073)
Supplement: Supplementary Table S5 [file ply073_suppl_supplementary_table-s5.xlsx]

## Sheet: Experiment 3
Table S5. Leaf gas exchange, online carbon isotope discrimination and mesophyll conductance values of the three chickpea genotypes grown under well-watered or water-stressed conditions and measured under varying photon flux density and radiation wavelength
Genotype	Water availability	Rep	Wavelength	PPFD (µmol m-2 s-1)	Photo	Cond	Ci	Trmmol	VpdL	CTleaf	Area	BLCond	Tair	Tleaf	TBlk	CO2R	CO2S	H2OR	H2OS	RH_R	RH_S	Flow	Press	CsMch	HsMch	CndCO2	Ci_Pa	Ci/Ca	RHsfc	C2sfc	AHs/Cs	TDL time	CO2 in	d13C in	d18O in	d18O in	CO2 out	d13C out	d18O out	d18O out	xsi	D13C	D18O	Ci/Ca	a'	alpha ac	gac	t	Rd
Amethyst	Water-stressed	1	Red	950	10.9517	0.130826	247.446	1.51343	1.21938	27.9297	34.471	1.33901	25.9177	27.9297	25.0909	479.319	399.109	15.3102	25.4752	45.8176	76.2374	500.152	100.488	-3.30133	0.0906508	0.0765061	24.9635	0.622441	69.6901	387.985	0.0198207	42411.5	490.009	-4.85758	-10.6937	30.3054	411.114	-2.37868	-3.3032	38.0022	6.21346	15.6658	48.2679	0.62099	3.81061	1.00381	0.0757191	0.00997377	1.79531
Amethyst	Water-stressed	1	Red	700	9.44117	0.144034	278.664	1.53184	1.1523	27.5811	34.471	1.33901	25.9091	27.5811	25.0905	468.859	399.836	15.0969	25.3863	45.1991	76.0051	500.158	100.481	-3.30133	0.0906508	0.082028	28.0214	0.697467	70.988	390.356	0.017099	42411.5	479.889	-4.79215	-10.6052	30.3976	412.634	-2.49344	-2.50785	38.8305	7.13557	16.7198	61.4873	0.697538	3.78125	1.00378	0.0818089	0.00937505	1.75645
Amethyst	Water-stressed	1	Red	400	5.97137	0.118698	307.533	1.38997	1.21274	27.2981	34.471	1.33901	25.9001	27.2981	25.0892	446.214	401.266	14.8351	24.1833	44.432	72.4309	500.147	100.465	-3.30133	0.0906508	0.070674	31.1254	0.772085	68.5314	395.254	0.0103402	42411.5	456.479	-4.78982	-9.99479	31.0332	414.348	-3.13598	-1.99677	39.3627	10.8348	18.3046	95.0982	0.772712	3.83827	1.00384	0.0708916	0.00986321	1.72569
Amethyst	Water-stressed	1	Blue	950	8.061	0.184157	314.052	1.9484	1.21094	27.7891	34.471	1.33901	25.7333	27.7891	25.0964	459.237	399.321	12.1729	25.1351	36.7971	75.9886	500.186	100.413	-3.30133	0.0906508	0.0975432	31.2149	0.778485	70.1421	391.333	0.0142051	42411.5	468.837	-4.70038	-10.315	30.6998	412.604	-2.51966	-0.451188	40.9724	8.34386	18.5622	89.6774	0.776584	3.71826	1.00372	0.096323	0.00999306	1.7842
Amethyst	Water-stressed	1	Blue	700	6.47458	0.189875	332.003	1.82705	1.07223	27.0956	34.471	1.33901	25.6578	27.0956	25.0988	449.22	400.006	12.7169	25.1042	38.6073	76.2168	500.197	100.388	-3.30133	0.0906508	0.105818	33.4385	0.832692	72.9144	393.55	0.0118684	42411.5	459.84	-4.66099	-10.4335	30.5764	412.899	-2.6909	0.0391713	41.483	9.81042	19.77	114.518	0.834397	3.68019	1.00368	0.106043	0.00882894	1.70305
Amethyst	Water-stressed	1	Blue	400	3.52351	0.179941	359.711	1.65126	1.00572	26.8283	34.471	1.33901	25.7195	26.8283	25.0953	430.619	400.857	14.2172	25.3172	42.9991	76.5709	500.175	100.372	-3.30133	0.0906508	0.102073	36.1632	0.898806	74.33	397.317	0.00656811	42411.5	440.718	-4.66283	-10.2945	30.7211	414.959	-3.35645	0.867782	42.346	17.7606	23.8321	247.217	0.89864	3.70141	1.0037	0.101985	0.00812648	1.67658
Amethyst	Water-stressed	2	Red	950	14.4822	0.192044	258.186	1.75192	1.05327	27.8868	34.979	1.33483	26.0213	27.8868	25.0911	503.876	399.244	15.151	27.0715	45.0027	80.4077	500.156	100.349	-3.30133	0.0906508	0.102822	25.559	0.637955	74.6206	384.821	0.0276599	42411.6	514.857	-4.43768	-10.5491	30.456	410.867	-1.33426	-1.9461	39.4155	4.95309	15.6323	44.5736	0.633337	3.69157	1.00369	0.100735	0.00861463	1.78918
Amethyst	Water-stressed	2	Red	700	12.0147	0.198954	284.951	1.84662	1.03352	27.6608	34.979	1.33483	26.0517	27.6608	25.0888	488.801	399.649	14.2101	26.7791	42.126	79.387	500.145	100.337	-3.30133	0.0906508	0.110536	28.6238	0.71382	75.0352	387.503	0.0232548	42411.6	499.511	-4.54902	-10.4501	30.5591	412.305	-1.54022	-1.19767	40.1949	5.72793	17.564	56.0343	0.715365	3.65155	1.00365	0.111033	0.00836026	1.76429
Amethyst	Water-stressed	2	Red	400	7.55369	0.163447	313.21	1.66825	1.08814	27.4178	34.979	1.33483	26.039	27.409	25.086	458.816	401.073	14.2662	25.9445	42.3181	76.9599	500.137	100.323	-3.30133	0.0906508	0.0996225	31.9926	0.795112	73.577	393.418	0.014155	42411.6	468.816	-4.48257	-11.0479	29.9365	414.429	-2.0497	-1.24148	40.1493	8.61997	21.4654	92.4728	0.794951	3.69903	1.0037	0.0995864	0.00864021	1.7383
Amethyst	Water-stressed	2	Blue	950	9.27051	0.205819	310.748	2.20881	1.21133	28.7857	34.979	1.33483	26.1754	28.7101	25.0864	467.529	399.214	13.2781	27.3516	39.0632	80.4549	500.132	100.291	-3.30133	0.0906508	0.105356	30.8038	0.769372	72.2293	390.17	0.0165597	42411.6	476.706	-4.46995	-10.2676	30.7492	412.921	-2.13747	-0.601597	40.8157	7.49133	17.7853	78.0141	0.769875	3.67882	1.00368	0.104829	0.00987385	1.88099
Amethyst	Water-stressed	2	Blue	700	7.01834	0.143329	306.701	1.56616	1.20819	28.6994	34.979	1.33483	26.2032	28.6994	25.0821	451.822	399.15	16.7211	27.3778	49.0773	80.3552	499.987	100.233	-3.30133	0.0906508	0.0798082	30.6246	0.765462	71.3511	392.167	0.012571	42411.6	462.074	-4.53063	-10.4697	30.5386	413.233	-2.57246	-1.72733	39.6433	9.47074	18.906	90.2656	0.763659	3.79565	1.0038	0.0782867	0.00999966	1.88156
Amethyst	Water-stressed	2	Blue	400	4.11158	0.154938	346.747	1.58723	1.10821	28.2162	34.979	1.33483	26.1521	28.2162	25.0811	433.363	400.155	16.4872	27.2881	48.529	80.3208	500.001	100.217	-3.30133	0.0906508	0.0880819	34.7498	0.86653	73.2847	395.997	0.00760906	42411.6	443.583	-4.89657	-10.5139	30.4927	415.326	-3.69594	-0.336623	41.0917	15.6982	19.2829	190.251	0.866713	3.75295	1.00375	0.0880772	0.00905087	1.82702
Amethyst	Water-stressed	3	Red	950	11.963	0.204262	286.793	1.90576	1.03985	27.8561	43.675	1.28956	26.1392	27.8561	25.0818	509.441	399.063	10.9783	27.1729	32.3399	80.0452	499.996	100.22	-3.30133	0.0906508	0.113351	28.9068	0.722773	75.3788	386.63	0.0231514	42411.7	518.272	-4.55339	-10.4316	30.5783	412.223	-1.38842	0.51361	41.9771	4.88906	15.7339	56.5157	0.725078	3.56478	1.00356	0.113772	0.00842319	1.78692
Amethyst	Water-stressed	3	Red	700	10.2044	0.197886	299.675	1.80564	1.02119	27.4067	43.675	1.28956	26.0628	27.4067	25.0815	494.268	398.732	11.0341	26.3903	32.6454	78.0783	499.996	100.202	-3.30133	0.0906508	0.10934	30.013	0.751191	75.063	388.036	0.0197642	42411.7	498.289	-4.40606	-10.5078	30.499	413.524	-1.65953	1.10116	42.589	5.94266	16.4256	74.3514	0.751345	3.58167	1.00358	0.109365	0.00828497	1.73747
Amethyst	Water-stressed	3	Red	400	6.59182	0.190875	331.902	1.7132	1.00069	26.9144	43.675	1.28956	26.0022	26.9373	25.0813	463.53	399.983	10.9812	25.6049	32.6064	76.0281	499.99	100.205	-3.30133	0.0906508	0.10626	33.2745	0.830196	74.8078	393.087	0.0125369	42411.7	472.163	-4.46421	-10.0405	30.9856	414.168	-2.09861	1.6661	43.1774	8.14149	19.682	105.157	0.830511	3.59495	1.00359	0.106597	0.00810435	1.68899
Amethyst	Water-stressed	3	Blue	950	7.50262	0.216544	329.13	2.03026	1.0894	28.0914	43.675	1.28956	26.0574	28.0914	25.0823	469.927	398.953	9.95192	27.2039	29.4592	80.5231	499.996	100.22	-3.30133	0.0906508	0.115123	32.9646	0.824464	74.6209	391.295	0.0139508	42411.7	477.063	-4.6843	-9.98501	31.0434	414.058	-2.25654	2.30979	43.8478	7.59394	18.8141	102.631	0.823379	3.57364	1.00357	0.112345	0.00872092	1.7975
Amethyst	Water-stressed	3	Blue	700	6.1407	0.239499	346.626	2.12654	1.02179	27.516	43.675	1.28956	26.037	27.5102	25.0821	461.441	400.299	8.61288	26.6562	25.5256	78.9996	499.989	100.221	-3.30133	0.0906508	0.129574	34.7483	0.866149	76.0104	393.861	0.0118689	42411.7	468.824	-4.689	-10.2094	30.8098	415.279	-2.43692	3.17812	44.7521	8.75571	20.1675	132.318	0.866039	3.51684	1.00352	0.129438	0.00824094	1.74875
Amethyst	Water-stressed	3	Blue	400	3.43325	0.234127	366.219	1.88629	0.924747	26.8686	43.675	1.28956	25.9766	26.8686	25.0816	435.596	399.031	10.1605	26.2057	30.2275	77.959	499.992	100.241	-3.30133	0.0906508	0.12664	36.7102	0.917769	77.2637	395.437	0.00670833	42411.7	443.235	-4.50949	-10.0153	31.0119	414.144	-3.10807	3.8433	45.4448	15.2365	21.8933	266.44	0.91819	3.53049	1.00353	0.127071	0.00752088	1.68258
Amethyst	Water-stressed	4	Red	950	12.0502	0.186767	278.284	1.4554	0.870055	26.9513	46.047	1.28296	25.7395	26.9559	25.0896	514.23	399.14	14.122	26.8901	42.7603	81.4192	500.023	100.603	-3.02463	0.0457709	0.102176	27.9257	0.695451	78.1283	386.588	0.0241072	42412.3	525.376	-4.39531	-10.0766	30.948	412.32	-0.834368	-0.33621	41.0921	4.64845	16.8411	47.47	0.692727	3.59569	1.0036	0.101028	0.00698619	1.69066
Amethyst	Water-stressed	4	Red	700	9.68796	0.179844	299.21	1.41076	0.872326	26.7633	46.047	1.28296	25.7387	26.7633	25.0886	495.122	400.698	13.7616	26.4103	41.677	79.983	500.014	100.619	-3.02463	0.0457709	0.100353	30.1063	0.746725	77.6366	390.504	0.0192609	42412.4	506.068	-4.32436	-9.97388	31.055	414.065	-1.28511	1.33982	42.8376	5.50071	17.0193	66.4627	0.747309	3.59773	1.0036	0.10065	0.00705186	1.67035
Amethyst	Water-stressed	4	Red	400	5.73074	0.144498	325.612	1.19831	0.900937	26.4142	46.047	1.28296	25.6692	26.4263	25.0881	458.106	400.421	14.425	25.4814	43.8695	77.4932	500.016	100.625	-3.02463	0.0457709	0.0851826	32.9333	0.817359	76.0919	394.349	0.0111354	42412.4	468.773	-4.76186	-10.0818	30.9427	414.09	-2.38329	0.257176	41.7101	8.57311	20.8641	97.2178	0.815612	3.67293	1.00367	0.0842972	0.00726191	1.63536
Amethyst	Water-stressed	4	Blue	950	7.52665	0.191606	322.976	1.55597	0.909042	27.2478	46.047	1.28296	25.7968	27.2517	25.0881	475.181	399.231	12.49	26.9283	37.6965	81.2725	500.021	100.62	-3.02463	0.0457709	0.108374	32.5694	0.810774	77.2456	391.23	0.0150133	42412.4	485.048	-4.77102	-10.4727	30.5355	413.737	-2.21667	0.678497	42.1489	6.80226	17.7226	82.0166	0.811211	3.57003	1.00357	0.108044	0.00738598	1.72055
Amethyst	Water-stressed	4	Blue	700	5.90942	0.190134	338.889	1.58808	0.935224	26.9918	46.047	1.28296	25.7634	26.9918	25.0875	460.778	400.499	12.0169	26.2581	36.3416	79.4097	500.004	100.624	-3.02463	0.0457709	0.105452	34.1005	0.846168	76.5057	394.28	0.0114666	42412.4	470.283	-4.7834	-10.4543	30.5547	414.726	-2.55086	1.54145	43.0476	8.46475	19.3126	112.829	0.846465	3.5809	1.00358	0.105644	0.00754553	1.69299
Amethyst	Water-stressed	4	Blue	400	2.97495	0.167222	363.375	1.45587	0.960514	26.604	46.047	1.28296	25.7234	26.6246	25.0884	433.679	400.92	12.1219	25.2504	36.7438	76.5385	500.021	100.618	-3.02463	0.0457709	0.0944743	36.5787	0.906765	74.9956	397.793	0.0056009	42412.4	442.51	-4.32129	-9.53763	31.5094	414.99	-3.10373	2.19034	43.7234	16.0815	20.0125	231.781	0.906765	3.63244	1.00363	0.0944743	0.00776915	1.65545
Amethyst	Water-stressed	5	Red	950	17.0252	0.203154	242.616	2.41606	1.31055	27.7089	23.609	1.513	25.9603	27.7089	25.0864	484.047	399.108	13.0587	24.1903	38.8139	71.9004	500.022	100.057	-3.05512	0.113128	0.113847	24.2753	0.607896	68.0459	383.917	0.0301921	42419.5	492.712	-4.72011	-10.3046	30.7106	411.827	-2.25131	-2.8726	38.4506	6.12116	15.3345	47.8027	0.607372	3.78547	1.00379	0.11177	0.0107941	1.77358
Amethyst	Water-stressed	5	Red	700	14.5239	0.209615	269.435	2.35663	1.2418	27.3123	23.609	1.513	25.92	27.3123	25.0851	473.219	400.188	13.1665	24.0265	39.22	71.5697	500.007	100.037	-3.05512	0.113128	0.117116	26.9535	0.673269	69.147	387.229	0.0259352	42419.5	483.093	-4.65078	-10.1183	30.9046	413.381	-2.30503	-2.61237	38.7216	6.92995	16.5631	55.0251	0.67384	3.76678	1.00377	0.117195	0.0100994	1.72825
Amethyst	Water-stressed	5	Red	400	9.18859	0.185461	305.565	2.16642	1.27385	27.0476	23.609	1.513	25.9024	27.0476	25.0853	448.056	400.572	13.1578	23.1503	39.2257	69.0149	500.006	100.013	-3.05512	0.113128	0.104886	30.5605	0.762815	67.4197	392.373	0.0157893	42419.5	456.685	-4.99404	-10.3923	30.6192	413.419	-3.22222	-2.98149	38.3372	10.5554	19.1227	85.1592	0.764991	3.80898	1.00381	0.106187	0.0103201	1.69941
Amethyst	Water-stressed	5	Blue	950	11.3671	0.223132	299.801	2.66449	1.32753	28.3036	23.609	1.513	26.0368	28.3036	25.0846	457.97	399.274	13.0929	25.3548	38.7107	74.9634	500.009	99.9806	-3.05512	0.113128	0.123791	29.9743	0.750864	69.0524	389.132	0.0201749	42419.5	467.35	-4.77245	-10.1773	30.8432	413.11	-2.70483	-1.81815	39.5488	8.61798	18.1855	77.7736	0.750173	3.74946	1.00375	0.12304	0.0108372	1.83636
Amethyst	Water-stressed	5	Blue	700	9.03079	0.239087	324.742	2.67138	1.25251	27.9233	23.609	1.513	26.0341	27.9233	25.0836	448.415	400.718	12.9707	25.2659	38.3446	74.6922	499.993	99.9531	-3.05512	0.113128	0.13162	32.4589	0.810401	70.4384	392.66	0.0162001	42419.5	457.503	-4.55963	-10.4312	30.5788	415.07	-2.73731	-1.38561	39.9992	10.7875	20.0975	108.262	0.81061	3.72347	1.00372	0.131713	0.0101827	1.79412
Amethyst	Water-stressed	5	Blue	400	4.77685	0.217034	353.678	2.44602	1.24848	27.5117	23.609	1.513	26.0141	27.5117	25.0831	430.056	400.871	13.1459	24.4138	38.8996	72.242	499.991	99.9302	-3.05512	0.113128	0.120804	35.3431	0.882273	69.4587	396.609	0.00836567	42419.5	438.844	-4.72545	-10.2414	30.7764	415.048	-3.72354	-1.92815	39.4342	20.0565	20.5842	200.619	0.883565	3.76151	1.00376	0.122112	0.0101112	1.74809
Amethyst	Water-stressed	6	Red	950	12.6849	0.122379	212.389	1.71946	1.55614	28.4244	28.934	1.40297	26.1237	28.4244	25.0825	474.435	399.106	13.6412	23.3587	40.0951	68.6578	500.002	99.9069	-3.05512	0.113128	0.0676442	20.8714	0.523434	61.8513	387.24	0.0197083	42419.6	483.084	-4.61538	-10.4568	30.5521	412.044	-2.60899	-4.69693	36.5507	6.80743	13.8607	40.9813	0.521051	3.91352	1.00391	0.0664651	0.012825	1.8459
Amethyst	Water-stressed	6	Red	700	10.9406	0.120495	236.936	1.69639	1.46811	28.1451	28.934	1.40297	26.081	28.1451	25.0832	467.461	400.212	14.0313	23.6163	41.3374	69.5758	499.992	99.8865	-3.05512	0.113128	0.0707158	23.7541	0.594215	63.5689	389.683	0.0178499	42419.6	477.236	-4.52279	-10.4385	30.5711	413.886	-2.49955	-4.06919	37.2044	7.53333	15.5167	50.6258	0.595351	3.89054	1.00389	0.0709972	0.0120228	1.81787
Amethyst	Water-stressed	6	Red	400	7.08175	0.0962292	267.392	1.47096	1.52156	27.9573	28.934	1.40297	26.0988	27.9573	25.0822	445.328	400.649	14.349	22.6682	42.2215	66.7011	499.995	99.869	-3.05512	0.113128	0.0591574	27.1024	0.677344	61.317	393.787	0.011106	42419.6	454.873	-4.74057	-10.5158	30.4907	414.279	-3.39993	-4.57891	36.6736	11.2071	15.3053	71.6065	0.681064	3.94963	1.00395	0.0601344	0.0124271	1.79692
Amethyst	Water-stressed	6	Blue	950	8.36727	0.0995068	247.804	1.66575	1.73219	29.2972	28.934	1.40297	26.2128	29.2972	25.0828	451.817	399.633	14.2784	23.6667	41.7123	69.1453	500	99.8407	-3.05512	0.113128	0.0585975	24.7496	0.620298	59.222	391.595	0.0126328	42419.6	461.339	-4.61415	-10.6296	30.3722	413.534	-3.0361	-4.87267	36.3676	9.651	15.5086	59.1398	0.620298	3.95703	1.00396	0.0585975	0.0142345	1.95179
Amethyst	Water-stressed	6	Blue	700	6.86378	0.0869254	259.29	1.33646	1.57743	28.0706	28.934	1.40297	25.9012	28.0706	25.0922	443.767	400.923	14.8118	22.3719	44.071	66.5665	500.052	99.8156	-3.05512	0.113128	0.0516847	25.9009	0.647226	59.8052	394.314	0.0104177	42419.6	452.874	-4.61636	-10.3763	30.636	414.355	-3.26509	-4.87117	36.3692	11.8589	15.5577	71.5878	0.646837	3.99787	1.004	0.0516151	0.0129534	1.81132
Amethyst	Water-stressed	6	Blue	400	4.1502	0.0730507	297.132	0.97962	1.35254	27.8795	28.934	1.40297	25.9804	27.8795	25.0879	430.082	399.834	18.675	24.2065	55.2961	71.6756	500.019	99.7976	-3.05512	0.113128	0.0440878	29.7456	0.745457	64.8072	395.846	0.00678535	42419.6	441.335	-4.62954	-10.3006	30.7148	414.062	-3.66895	-5.57392	35.6373	18.8309	18.4918	98.3431	0.745448	4.04579	1.00405	0.0440734	0.0111769	1.78956
Amethyst	Well-watered	1	Red	950	13.3453	0.304527	308.722	2.86427	1.11717	27.8924	39.468	1.3063	26.1938	27.9259	25.0799	512.538	399.312	4.64731	26.5824	13.5497	77.5038	500.882	99.5142	-3.22623	0.0933583	0.156077	30.6585	0.771532	74.7759	385.642	0.0256481	42415.7	518.061	-4.65464	-10.2752	30.7412	412.667	-1.06884	0.309626	41.7647	4.91553	17.9588	54.8662	0.771597	3.4689	1.00347	0.156122	0.00919188	1.79436
Amethyst	Well-watered	1	Red	700	11.2403	0.32248	325.593	2.83578	1.05655	27.6201	39.468	1.3063	26.1541	27.6201	25.08	497.02	399.35	4.89448	26.6827	14.3029	77.9723	499.978	99.5054	-3.22623	0.0933583	0.166369	32.3983	0.815307	76.4142	387.734	0.0221533	42415.7	502.681	-4.9625	-10.3358	30.6781	413.74	-1.79335	1.32057	42.8175	5.65226	18.2699	70.4137	0.814657	3.44559	1.00345	0.165613	0.00859371	1.76175
Amethyst	Well-watered	1	Red	400	7.19136	0.304185	347.832	2.62808	1.02684	27.2755	39.468	1.3063	26.0798	27.2755	25.08	464.502	399.447	6.04169	26.2433	17.7279	77.0055	499.975	99.4789	-3.22623	0.0933583	0.158482	34.6019	0.870785	76.3578	392.015	0.0140076	42415.7	470.617	-5.13202	-11.2744	29.7006	414.222	-2.74072	0.486089	41.9485	8.34913	20.4291	108.866	0.870888	3.4677	1.00347	0.158551	0.00831818	1.72327
Amethyst	Well-watered	1	Blue	950	8.27889	0.313043	341.699	2.76999	1.05457	28.3821	39.468	1.3063	26.2006	28.3821	25.0806	473.104	399.025	7.16356	28.4087	20.8669	82.7532	499.974	99.464	-3.22623	0.0933583	0.162331	33.9867	0.856335	77.3085	390.469	0.0163926	42415.7	479.413	-4.54089	-9.96437	31.0649	414.919	-1.97585	1.876	43.396	7.4052	19.9878	95.9338	0.856511	3.45525	1.00346	0.162907	0.00853803	1.846
Amethyst	Well-watered	1	Blue	700	6.72042	0.322656	353.321	2.66612	0.990736	28.0702	39.468	1.3063	26.1887	28.0702	25.0797	461.19	399.726	7.89828	28.3481	23.0243	82.6369	499.973	99.4658	-3.22623	0.0933583	0.166456	35.1434	0.88391	78.4306	392.781	0.0134194	42415.7	468.193	-4.84008	-10.8983	30.0923	415.819	-2.70755	0.52268	41.9866	8.9395	19.4891	113.65	0.884234	3.44867	1.00345	0.1665	0.00804008	1.81045
Amethyst	Well-watered	1	Blue	400	3.71305	0.281022	369.196	2.37424	0.988359	27.6185	39.468	1.3063	26.1218	27.6185	25.0802	437.214	400.399	9.14182	27.3711	26.7586	80.1165	499.973	99.4802	-3.22623	0.0933583	0.148311	36.7277	0.92207	77.3504	396.561	0.00724239	42415.8	444.141	-4.92757	-10.3688	30.6438	416.137	-3.67132	1.33954	42.8373	15.8826	20.4421	228.111	0.923096	3.49817	1.0035	0.150303	0.00800585	1.76066
Amethyst	Well-watered	2	Red	950	16.6362	0.519855	324.792	3.68172	0.954147	27.863	39.376	1.30676	26.1435	27.8582	25.0789	541.552	398.892	0.0194311	28.1955	0.0568958	82.5741	499.976	99.6617	-3.22623	0.0933583	0.242483	32.365	0.814127	81.2594	381.695	0.0354378	42415.6	545.324	-4.32202	-10.5902	30.4132	412.485	0.268559	2.06764	43.5956	4.10521	19.2028	54.6957	0.813954	3.29467	1.00329	0.242049	0.00762815	1.78732
Amethyst	Well-watered	2	Red	700	13.1959	0.520042	339.587	3.61861	0.9379	27.5578	39.376	1.30676	26.0861	27.5578	25.079	514.855	399.539	-0.00893146	27.7014	-0.0262594	81.387	499.955	99.6425	-3.22623	0.0933583	0.242418	33.8373	0.849948	81.2508	385.906	0.0277835	42415.6	518.603	-4.6221	-10.7142	30.2841	413.482	-0.642968	2.87464	44.436	4.93344	20.0369	71.6388	0.849986	3.29681	1.0033	0.242171	0.00750051	1.75564
Amethyst	Well-watered	2	Red	400	7.89809	0.495954	360.795	3.50441	0.935027	27.1392	39.376	1.30676	26.0259	27.1392	25.0802	473.969	400.856	-0.0190944	26.863	-0.0562752	79.1692	499.975	99.5966	-3.22623	0.0933583	0.236052	36.0354	0.902599	80.7088	392.718	0.0161891	42415.6	477.431	-4.63049	-10.1845	30.8357	415.236	-1.88891	4.06345	45.6741	7.67646	21.5382	122.251	0.902327	3.31396	1.00331	0.235639	0.00746551	1.70933
Amethyst	Well-watered	2	Blue	950	9.63737	0.549283	355.424	3.75875	0.935297	28.0097	39.376	1.30676	26.1475	27.9989	25.0807	486.719	399.248	-0.00766528	28.7223	-0.0224433	84.0095	499.971	99.559	-3.22623	0.0933583	0.2523	35.399	0.890569	82.0457	389.323	0.0202466	42415.6	490.06	-4.31468	-10.0081	31.0194	414.648	-1.15414	4.68812	46.3247	6.50302	21.006	105.145	0.890657	3.28657	1.00329	0.252074	0.00746892	1.80145
Amethyst	Well-watered	2	Blue	700	7.70157	0.525647	362.619	3.69755	0.94923	27.8863	39.376	1.30676	26.1369	27.8863	25.0796	472.207	399.905	0.0433071	28.3391	0.126716	82.9158	499.965	99.5281	-3.22623	0.0933583	0.244363	36.0908	0.906763	81.4282	391.949	0.0160002	42415.7	475.494	-4.46875	-10.0229	31.004	415.247	-1.68525	4.93895	46.5859	7.8924	22.5013	133.156	0.906779	3.30142	1.0033	0.244388	0.00759088	1.79003
Amethyst	Well-watered	2	Blue	400	3.98857	0.48924	376.258	3.53818	0.957478	27.4364	39.376	1.30676	26.0636	27.4364	25.0795	441.954	399.412	0.169637	27.2751	0.498506	80.1438	499.971	99.5213	-3.22623	0.0933583	0.231545	37.4457	0.942031	80.3983	395.291	0.00811224	42415.7	444.814	-5.01996	-10.5427	30.4626	414.826	-3.48566	4.53711	46.1674	14.8627	23.4076	287.207	0.942759	3.33316	1.00333	0.232641	0.00765391	1.74332
Amethyst	Well-watered	3	Red	950	14.4787	0.396859	320.738	2.53476	0.813923	26.2744	45	1.28567	25.5353	26.2744	25.0903	538.631	399.22	3.84361	26.061	11.7514	79.6784	500.02	100.361	-3.2995	0.06648	0.196153	32.1896	0.80341	81.2993	384.017	0.0306546	42413.4	546.067	-4.48548	-9.92304	31.108	412.208	0.424771	2.40775	43.9498	4.08719	20.4682	52.941	0.802763	3.33802	1.00334	0.194957	0.00649635	1.62009
Amethyst	Well-watered	3	Red	700	11.6523	0.405142	336.743	2.51525	0.794888	26.0758	45	1.28567	25.5338	26.0758	25.0891	513.745	399.826	3.80438	25.8558	11.6308	79.0468	500.011	100.346	-3.2995	0.06648	0.199407	33.791	0.842225	81.6193	387.591	0.0245376	42413.4	520.496	-4.26047	-10.1314	30.8909	413.114	-0.140619	2.99209	44.5583	4.84715	20.3789	67.7157	0.842516	3.33037	1.00333	0.199688	0.00632285	1.59974
Amethyst	Well-watered	3	Red	400	6.98591	0.359784	356.858	2.38878	0.828114	25.8166	45	1.28567	25.5147	25.8166	25.0882	471.859	400.379	4.05085	25.0118	12.3977	76.5492	500.009	100.341	-3.2995	0.06648	0.18138	35.8075	0.8913	80.031	393.044	0.0142245	42413.4	478.179	-4.72454	-10.1999	30.8197	413.933	-1.89872	3.10692	44.6779	7.44296	21.5264	109.556	0.891839	3.36989	1.00337	0.182343	0.00658788	1.57413
Amethyst	Well-watered	3	Blue	950	8.77791	0.388261	348.741	2.65705	0.866018	26.9664	45	1.28567	25.6512	26.9664	25.0881	487.989	399.436	3.70286	26.9711	11.2415	81.873	500.004	100.333	-3.2995	0.06648	0.19279	34.9903	0.873083	80.7778	390.219	0.0181708	42413.4	493.483	-4.62976	-10.163	30.858	414.001	-1.47867	3.27759	44.8557	6.21084	19.9705	90.728	0.873579	3.347	1.00335	0.192729	0.00690076	1.69017
Amethyst	Well-watered	3	Blue	700	6.88018	0.410577	360.968	2.62448	0.81997	26.7345	45	1.28567	25.6625	26.7429	25.0876	471.538	400.102	3.95353	26.9994	11.9924	81.8978	499.994	100.326	-3.2995	0.06648	0.202882	36.2406	0.902843	81.9157	392.873	0.0143543	42413.4	475.397	-4.81623	-10.5182	30.4882	415.685	-2.33179	3.73131	45.3282	8.05959	19.9568	130.039	0.902972	3.33003	1.00333	0.203032	0.00650504	1.66758
Amethyst	Well-watered	3	Blue	400	3.46502	0.402181	376.71	2.41209	0.765705	26.3894	45	1.28567	25.6181	26.3894	25.087	438.751	398.906	5.65708	26.7847	17.2047	81.458	499.996	100.322	-3.2995	0.06648	0.198259	37.7924	0.944359	82.5748	395.267	0.00723883	42413.4	445.211	-4.86274	-10.171	30.8498	413.755	-3.07365	4.65285	46.2879	14.1534	26.099	264.085	0.944343	3.34878	1.00335	0.198201	0.0061046	1.63121
Amethyst	Well-watered	4	Red	950	15.9488	0.325788	298.66	2.7092	1.00824	26.8745	36.865	1.32116	25.7743	26.8745	25.0869	524.714	399.15	5.90112	25.3693	17.7777	76.4274	500	100.303	-3.2995	0.06648	0.168118	29.9565	0.74824	76.5216	382.853	0.0318779	42413.5	532.277	-4.64344	-10.497	30.5103	411.537	-0.56743	1.22855	42.7217	4.40853	18.3073	54.4379	0.748165	3.45912	1.00346	0.167938	0.00809592	1.68195
Amethyst	Well-watered	4	Red	700	13.0289	0.302667	312.477	2.60415	1.02912	26.656	36.865	1.32116	25.749	26.656	25.0863	504.527	400.77	5.98915	24.7149	18.0655	74.5493	500.001	100.278	-3.2995	0.06648	0.158133	31.3346	0.779691	75.3918	387.457	0.0253522	42413.5	511.792	-4.71683	-10.4851	30.5226	413.121	-1.20838	0.821349	42.2976	5.187	18.5592	62.2507	0.779742	3.48602	1.00349	0.157977	0.00826828	1.65828
Amethyst	Well-watered	4	Red	400	8.1293	0.252818	333.825	2.34974	1.07817	26.4939	36.865	1.32116	25.7496	26.4939	25.0859	466.956	400.088	6.98632	23.8966	21.0697	72.0685	500.01	100.264	-3.2995	0.06648	0.135754	33.4708	0.834382	73.1633	391.782	0.0151818	42413.5	474.135	-4.92017	-10.1833	30.8369	412.996	-2.41695	1.13469	42.624	7.75529	19.8408	96.1086	0.835779	3.54802	1.00355	0.137358	0.00862279	1.64149
Amethyst	Well-watered	4	Blue	950	9.67592	0.305053	332.121	2.69375	1.05579	27.5392	36.865	1.32116	25.9087	27.5283	25.0856	478.197	399.134	6.98626	26.2666	20.8654	78.4472	500.002	100.233	-3.2995	0.06648	0.158192	33.2644	0.831478	75.898	389.272	0.0188204	42413.5	485.301	-4.88201	-10.5208	30.4854	413.056	-2.10295	1.59055	43.0987	6.72666	19.0826	88.5361	0.83167	3.48876	1.00349	0.158103	0.00852931	1.751
Amethyst	Well-watered	4	Blue	700	7.65782	0.299831	345.205	2.64824	1.05212	27.3773	36.865	1.32116	25.9374	27.3773	25.0834	464.588	400.31	6.99987	26.0176	20.8649	77.5519	499.994	100.206	-3.2995	0.06648	0.1569	34.5918	0.862345	75.809	392.485	0.0147914	42413.5	471.372	-4.39171	-10.087	30.9372	414.363	-2.12269	2.15152	43.6829	8.2701	19.1668	112.349	0.862956	3.49156	1.00349	0.157843	0.00843512	1.73411
Amethyst	Well-watered	4	Blue	400	4.12916	0.251867	362.568	2.40919	1.10633	27.0325	36.865	1.32116	25.907	27.0325	25.0829	437.417	399.869	7.43103	24.7543	22.1822	73.8936	499.998	100.171	-3.2995	0.06648	0.135326	36.3188	0.906715	73.2792	395.65	0.00764765	42413.5	443.959	-4.61536	-10.0675	30.9575	413.885	-3.24485	2.15131	43.6827	14.772	20.7322	219.68	0.907169	3.56117	1.00356	0.135933	0.00891227	1.69848
Amethyst	Well-watered	5	Red	950	15.5162	0.353792	308.608	2.26228	0.784373	26.9502	35.428	1.33132	25.7811	26.9502	25.0869	515.542	399.2	12.2387	27.8224	36.7715	83.5932	499.997	100.075	-3.22623	0.0933583	0.180126	30.8839	0.773067	82.0656	383.466	0.0332069	42415.4	525.359	-4.55557	-10.0499	30.9759	412.907	-0.6269	0.548022	42.013	4.67229	18.7011	52.0636	0.773072	3.44359	1.00344	0.179711	0.00631238	1.68925
Amethyst	Well-watered	5	Red	700	12.9081	0.36751	326.707	2.21884	0.746875	26.6447	35.428	1.33132	25.772	26.6447	25.0859	498.288	400.53	12.2734	27.5618	36.896	82.8557	500.003	100.076	-3.22623	0.0933583	0.185781	32.6955	0.815667	82.7622	387.441	0.0275764	42415.4	509.031	-4.51098	-10.1957	30.824	413.106	-1.11612	0.674374	42.1446	5.31471	18.3797	61.2595	0.816751	3.43156	1.00343	0.18553	0.00600078	1.65842
Amethyst	Well-watered	5	Red	400	8.29643	0.334692	348.365	2.06521	0.749209	26.3856	35.428	1.33132	25.7603	26.3856	25.0859	465.739	401.085	12.7725	27.0104	38.4194	81.2463	500.005	100.066	-3.22623	0.0933583	0.172113	34.8595	0.868556	82.1046	392.672	0.0173474	42415.5	475.467	-4.69107	-10.143	30.8789	415.889	-2.11454	0.412853	41.8722	7.98053	21.0385	91.9648	0.868646	3.46561	1.00347	0.172355	0.00601827	1.63117
Amethyst	Well-watered	5	Blue	950	9.56783	0.33748	338.713	2.43232	0.873893	27.6672	35.428	1.33132	25.9036	27.6672	25.0859	473.003	399.105	12.1684	28.5612	36.2859	85.1615	500.005	100.039	-3.22623	0.0933583	0.171437	33.8819	0.84862	80.787	389.493	0.0196605	42415.5	481.108	-4.59692	-10.0813	30.9432	414.33	-1.85372	0.572728	42.0387	7.21781	20.1832	83.379	0.848814	3.46808	1.00347	0.171179	0.00696495	1.76547
Amethyst	Well-watered	5	Blue	700	7.65147	0.327974	350.505	2.36487	0.869848	27.3617	35.428	1.33132	25.9146	27.3609	25.0848	461.896	400.966	11.5698	27.8524	34.4643	82.9671	499.988	100.006	-3.22623	0.0933583	0.169097	35.0486	0.87405	80.2578	393.208	0.0156166	42415.5	470.749	-4.6211	-10.3201	30.6944	416.439	-2.28061	0.863867	42.3419	8.66822	20.7554	107.255	0.874064	3.47542	1.00348	0.169079	0.0070145	1.73273
Amethyst	Well-watered	5	Blue	400	4.23116	0.296992	367.421	2.16311	0.862912	26.8563	35.428	1.33132	25.868	26.8563	25.0845	436.021	399.911	11.9512	26.8667	35.69	80.2319	499.991	99.981	-3.22623	0.0933583	0.155839	36.7352	0.918759	79.4808	395.62	0.00850044	42415.5	444.577	-4.76204	-10.0477	30.9782	415.33	-3.35472	1.15193	42.6419	15.2009	21.9355	204.902	0.919497	3.51368	1.00351	0.15695	0.00695315	1.67962
Amethyst	Well-watered	6	Red	950	17.0236	0.456195	317.115	3.03995	0.864713	27.3573	35.112	1.33378	25.9779	27.2987	25.0834	528.339	399.19	7.0401	27.8422	20.8699	82.5363	499.977	99.8968	-3.22623	0.0933583	0.222011	31.6592	0.793906	81.8395	381.807	0.036812	42415.5	535.94	-4.27745	-10.2116	30.8075	413.034	-0.120607	2.01615	43.542	4.36056	18.4628	56.203	0.7937	3.36124	1.00336	0.221541	0.00690004	1.72682
Amethyst	Well-watered	6	Red	700	13.6891	0.466467	334.527	2.97493	0.832583	26.961	35.112	1.33378	25.9525	26.961	25.0826	504.915	400.414	7.09882	27.4181	21.071	81.3835	499.978	99.8754	-3.22623	0.0933583	0.224356	33.411	0.835451	82.1626	386.559	0.0290963	42415.5	512.128	-4.43272	-10.3672	30.6454	414.355	-0.53106	1.78595	43.3022	5.23799	20.8738	67.8532	0.835488	3.35834	1.00336	0.224209	0.00665973	1.69121
Amethyst	Well-watered	6	Red	400	8.31471	0.400411	353.11	2.80462	0.881047	26.8098	35.112	1.33378	25.9657	26.8098	25.082	466.463	400.19	7.45756	26.6287	22.1085	78.9429	499.988	99.8296	-3.22623	0.0933583	0.199076	35.2508	0.882355	80.241	391.774	0.0170296	42415.5	473.341	-4.65624	-10.8522	30.1403	413.878	-1.89852	1.96318	43.4868	7.96325	22.4967	113.408	0.88302	3.40962	1.00341	0.200065	0.00704306	1.67368
Amethyst	Well-watered	6	Blue	950	10.198	0.438179	346.153	3.24875	0.950166	27.9811	35.112	1.33378	26.1316	28.0232	25.0814	482.192	399.81	5.46098	28.3957	16.0259	83.3306	499.983	99.795	-3.22623	0.0933583	0.217643	34.5612	0.866216	80.317	389.297	0.0214302	42415.6	488.259	-4.70716	-10.2401	30.7778	414.711	-1.67476	2.04439	43.5714	6.63146	20.5579	88.4923	0.866796	3.37416	1.00337	0.217818	0.00774291	1.80488
Amethyst	Well-watered	6	Blue	700	8.17627	0.46198	357.486	3.19961	0.899977	27.5922	35.112	1.33378	26.1022	27.5853	25.0806	466.029	399.749	6.08369	28.0387	17.8799	82.4057	499.965	99.7708	-3.22623	0.0933583	0.222218	35.6764	0.89452	81.1949	391.498	0.0169069	42415.6	472.122	-4.50285	-10.1882	30.8318	414.687	-1.96551	3.08664	44.6568	8.22026	21.3458	122.071	0.89447	3.36908	1.00337	0.222228	0.00726175	1.75715
Amethyst	Well-watered	6	Blue	400	4.36732	0.444422	373.518	2.83504	0.821006	27.1059	35.112	1.33378	26.0842	27.1059	25.0798	437.404	398.793	8.52591	27.8807	25.0734	81.9932	499.973	99.7277	-3.22623	0.0933583	0.216106	37.2501	0.936621	82.336	394.373	0.00911806	42415.6	443.987	-4.31654	-10.034	30.9924	414.023	-2.72417	3.79344	45.3929	14.8246	24.2422	256.609	0.936802	3.3894	1.00339	0.216301	0.00658578	1.70579
PBA Slasher	Water-stressed	1	Red	950	25.4937	0.459984	287.044	4.41665	1.1448	26.8063	13.145	2.03715	25.7959	26.8063	25.0877	470.895	399.238	12.5667	23.9003	37.756	71.8078	500.009	100.16	-3.05512	0.113128	0.240865	28.7504	0.718978	72.7993	382.344	0.0485472	42419.4	480.76	-4.8099	-10.081	30.9435	412.946	-2.26821	-2.20859	39.1421	7.09119	18.3821	59.2203	0.718368	3.67956	1.00368	0.239741	0.00923704	1.67545
PBA Slasher	Water-stressed	1	Red	700	20.7903	0.473917	309.665	4.3887	1.10969	26.5495	13.145	2.03715	25.7575	26.5495	25.0877	459.426	400.152	12.4612	23.7252	37.5171	71.4297	500.007	100.141	-3.05512	0.113128	0.246994	31.01	0.773866	73.3928	386.375	0.0394912	42419.4	469.071	-4.95739	-10.1566	30.8648	414.179	-2.58858	-1.6771	39.6956	8.5461	20.7148	78.2839	0.774264	3.66784	1.00367	0.247254	0.00891252	1.64787
PBA Slasher	Water-stressed	1	Red	400	12.7984	0.422153	335.447	4.06781	1.13206	26.3321	13.145	2.03715	25.7301	26.3321	25.0876	437.225	399.309	12.6135	23.0608	38.0333	69.5347	500.015	100.13	-3.05512	0.113128	0.224039	33.5883	0.840071	71.9404	390.827	0.0235584	42419.4	446.384	-4.82039	-9.99988	31.0279	412.854	-3.20535	-1.49915	39.881	13.3129	22.0458	127.854	0.841305	3.71253	1.00371	0.225824	0.00908975	1.62464
PBA Slasher	Water-stressed	1	Blue	950	16.896	0.460539	322.366	4.63054	1.19656	27.3752	13.145	2.03715	25.8622	27.3752	25.0873	448.643	399.364	12.7199	24.5937	38.0502	73.5689	500.022	100.117	-3.05512	0.113128	0.241147	32.2743	0.8072	72.4846	388.167	0.0315518	42419.5	457.914	-4.78339	-10.0555	30.97	413.37	-3.06122	-1.61415	39.7612	10.2812	18.0634	95.1725	0.807093	3.68302	1.00368	0.240386	0.00964328	1.73355
PBA Slasher	Water-stressed	1	Blue	700	13.6253	0.462023	336.308	4.52433	1.16645	27.0788	13.145	2.03715	25.8518	27.0788	25.0873	440.113	399.542	12.6622	24.2675	37.8966	72.6302	500.019	100.106	-3.05512	0.113128	0.241804	33.6664	0.841734	72.737	390.512	0.0253793	42419.5	449.272	-4.91717	-10.4339	30.576	413.526	-3.33797	-1.5345	39.8442	12.5715	20.3304	126.138	0.841839	3.68279	1.00368	0.242076	0.00939042	1.70355
PBA Slasher	Water-stressed	1	Blue	400	7.80919	0.448498	359.341	4.32883	1.14425	26.7051	13.145	2.03715	25.8111	26.7051	25.0867	424.505	399.43	12.603	23.7134	37.8032	71.1294	500.009	100.086	-3.05512	0.113128	0.235841	35.9652	0.899638	72.5316	394.254	0.0143659	42419.5	433.121	-5.26017	-10.7201	30.2779	413.23	-4.18354	-0.911838	40.4926	21.7962	23.9928	272.8	0.899801	3.70455	1.0037	0.235349	0.00922697	1.66416
PBA Slasher	Water-stressed	2	Red	950	6.46137	0.0738853	245.827	0.822433	1.24984	28.3635	45.627	1.28401	26.1811	28.3635	25.0828	457.635	399.104	18.8937	26.2019	55.5249	77.0016	500.002	100.23	-3.9523	0.042166	0.0402238	24.1439	0.60356	68.3263	392.706	0.010596	42410.6	470.112	-4.682	-10.7913	30.2037	413.753	-2.98702	-5.08383	36.1477	8.35869	15.1435	52.4575	0.602982	3.95234	1.00395	0.0400595	0.0102467	1.84378
PBA Slasher	Water-stressed	2	Red	700	5.75486	0.0790347	272.055	0.904568	1.18185	28.1743	45.627	1.28401	26.1625	28.1743	25.0824	457.038	401.217	18.4298	26.4657	54.2018	77.8352	500.012	100.194	-3.9523	0.042166	0.0467693	27.2189	0.677094	69.9814	395.167	0.0101905	42410.6	469.175	-4.70545	-10.7748	30.2209	416.942	-2.9282	-4.07184	37.2017	8.98236	16.2719	64.3485	0.676945	3.89926	1.0039	0.0467799	0.00970734	1.82194
PBA Slasher	Water-stressed	2	Red	400	3.82932	0.0674658	298.764	0.80507	1.20405	27.8754	45.627	1.28401	26.1407	27.8754	25.0823	438.465	400.45	18.4418	25.6222	54.2864	75.4233	500.009	100.157	-3.9523	0.042166	0.0410648	30.0424	0.749042	68.7488	396.41	0.00666416	42410.6	449.941	-4.41151	-10.3676	30.645	415.765	-3.09118	-4.27951	36.9854	13.1497	17.7238	87.4083	0.74987	3.94574	1.00395	0.040918	0.00990003	1.78944
PBA Slasher	Water-stressed	2	Blue	950	3.87707	0.0776784	307.664	0.959018	1.29862	28.8718	45.627	1.28401	26.2761	28.8718	25.0816	437.713	399.303	18.3859	26.9017	53.6722	78.5302	500.007	100.122	-3.9523	0.042166	0.0450306	30.716	0.768302	68.2184	395.28	0.00660381	42410.6	448.823	-5.03381	-11.051	29.9333	415.424	-3.96505	-5.10642	36.1242	13.4479	14.7651	87.4745	0.768502	3.91501	1.00392	0.0448806	0.0106766	1.89917
PBA Slasher	Water-stressed	2	Blue	700	3.22639	0.0714609	316.318	0.920363	1.29468	28.718	45.627	1.28401	26.2831	28.718	25.0814	432.586	399.849	18.4208	26.5962	53.7331	77.5806	499.996	100.087	-3.9523	0.042166	0.0433361	31.8199	0.7951	67.9726	396.464	0.00551959	42410.7	444.054	-5.0951	-11.14	29.8406	415.904	-3.93739	-5.07122	36.1609	15.7746	18.6739	106.478	0.794678	3.92808	1.00393	0.043251	0.0106735	1.88443
PBA Slasher	Water-stressed	2	Blue	400	1.91419	0.0580126	337.324	0.76399	1.33343	28.3184	45.627	1.28401	26.2433	28.3184	25.0813	420.502	400.245	18.5142	25.3094	54.1196	73.9828	500.005	100.063	-3.9523	0.042166	0.0349071	33.7536	0.842795	65.9116	398.232	0.00316814	42410.7	431.4	-4.5687	-10.3974	30.614	415.116	-3.77254	-3.85316	37.4294	26.5155	21.4947	210.636	0.841112	4.00107	1.004	0.0345913	0.011092	1.84459
PBA Slasher	Water-stressed	3	Red	950	16.7995	0.267929	277.295	2.51944	1.12222	27.0165	24.505	1.48982	25.6462	27.0165	25.092	484.955	399.187	12.523	24.5663	37.9592	74.4604	500.041	100.155	-3.05512	0.113128	0.139386	27.4943	0.687687	72.4244	384.239	0.0311049	42419.3	495.291	-4.57597	-10.2199	30.7988	407.001	-1.58242	-1.89032	39.4736	5.61442	17.1022	49.0693	0.686634	3.68428	1.00368	0.138651	0.00911938	1.69503
PBA Slasher	Water-stressed	3	Red	700	14.1719	0.273599	297.083	2.53059	1.06441	26.8387	24.505	1.48982	25.7045	26.8387	25.0892	473.478	399.077	12.6752	24.7695	38.29	74.8261	500.034	100.163	-3.05512	0.113128	0.147739	29.7567	0.744428	73.8467	386.235	0.0270967	42419.4	482.904	-4.56305	-10.5407	30.4647	408.9	-1.78638	-1.07211	40.3257	6.54832	18.4403	66.1728	0.744247	3.65851	1.00366	0.147537	0.0086192	1.67878
PBA Slasher	Water-stressed	3	Red	400	8.87022	0.208844	317.794	2.16662	1.1359	26.645	24.505	1.48982	25.721	26.645	25.0879	448.369	400.564	13.2848	23.6518	40.0967	71.3867	500.016	100.174	-3.05512	0.113128	0.118137	31.9169	0.79542	70.7703	392.512	0.016024	42419.4	458.338	-4.93766	-10.3095	30.7055	411.818	-2.96582	-1.66761	39.7055	9.8531	19.8652	93.2291	0.795392	3.7535	1.00375	0.118293	0.00921288	1.6577
PBA Slasher	Water-stressed	3	Blue	950	10.4899	0.217817	304.933	2.4541	1.25431	27.76	24.505	1.48982	25.7815	27.76	25.088	455.107	398.901	13.1084	24.8366	39.4192	74.6877	500.02	100.165	-3.05512	0.113128	0.120963	30.5438	0.764436	69.8135	389.395	0.0188096	42419.4	464.921	-4.75482	-10.3871	30.6247	410.344	-2.54925	-1.43455	39.9482	8.52246	19.1997	82.7083	0.762286	3.74795	1.00375	0.119622	0.0102279	1.7756
PBA Slasher	Water-stressed	3	Blue	700	8.55798	0.24156	328.695	2.51257	1.17381	27.3365	24.505	1.48982	25.7632	27.3365	25.088	446.992	400.145	12.7216	24.707	38.2986	74.3807	500.014	100.168	-3.05512	0.113128	0.132085	32.9005	0.820838	71.3971	392.392	0.0155672	42419.4	456.521	-4.69751	-10.144	30.8779	412.096	-2.79007	-0.671451	40.743	10.2763	20.0511	107.959	0.821037	3.709	1.00371	0.132118	0.00952856	1.73043
PBA Slasher	Water-stressed	3	Blue	400	4.84615	0.235989	355.418	2.39225	1.14132	26.8447	24.505	1.48982	25.7226	26.8447	25.0882	429.124	399.688	12.5712	24.0137	37.9359	72.4656	500.017	100.165	-3.05512	0.113128	0.129877	35.6004	0.889239	71.3693	395.297	0.00874935	42419.4	438.058	-4.9216	-10.231	30.7872	412.531	-3.86881	-0.374146	41.0526	17.9718	19.3431	215.486	0.889906	3.72403	1.00372	0.129496	0.00923604	1.6757
PBA Slasher	Water-stressed	4	Red	950	14.3639	0.172847	246.367	1.8817	1.15875	27.7611	30.671	1.37869	26.0641	27.7611	25.0822	492.123	399.514	14.4423	25.6883	42.8715	76.2796	500.003	100.621	-3.9523	0.042166	0.100709	25.2304	0.627643	71.6634	385.468	0.0266696	42410.4	503.743	-4.57434	-10.1518	30.8698	413.099	-1.86534	-2.47931	38.8602	5.54681	15.2849	44.5678	0.626434	3.73833	1.00374	0.100338	0.00946012	1.77238
PBA Slasher	Water-stressed	4	Red	700	11.8234	0.137483	244.682	1.6003	1.25063	26.8022	30.671	1.37869	25.7054	26.8022	25.0876	477.007	400.553	13.1397	22.7324	39.8682	68.976	500.034	100.614	-3.9523	0.042166	0.0791671	24.6184	0.610861	66.8961	388.976	0.0203337	42410.4	488.192	-4.58001	-10.2729	30.7437	413.516	-2.30931	-3.41092	37.89	6.54015	15.107	47.1579	0.6112	3.83149	1.00383	0.0791973	0.010142	1.67301
PBA Slasher	Water-stressed	4	Red	400	7.83718	0.11125	272.503	1.32862	1.25615	26.0049	30.671	1.37869	25.5052	26.0049	25.0974	451.375	400.046	13.0862	21.0637	40.1791	64.6718	500.063	100.604	-3.9523	0.042166	0.0653405	27.4683	0.682475	64.6106	392.372	0.0129057	42410.4	461.917	-4.84438	-10.5499	30.4551	412.603	-3.16743	-4.41666	36.8426	9.36543	16.0244	61.2979	0.686798	3.89802	1.0039	0.0663162	0.0103383	1.59111
PBA Slasher	Water-stressed	4	Blue	950	9.19175	0.161446	291.856	1.84562	1.30383	27.2791	30.671	1.37869	25.6354	27.2791	25.094	460.383	399.238	12.3752	23.6527	37.6991	72.0539	500.128	100.594	-3.9523	0.042166	0.0926781	29.4445	0.733161	68.1076	390.212	0.0160906	42410.4	471.302	-5.16276	-10.8467	30.1461	412.869	-2.99604	-1.81886	39.548	8.06583	17.8425	78.6874	0.730982	3.77672	1.00378	0.0916166	0.0102731	1.72416
PBA Slasher	Water-stressed	4	Blue	700	7.61962	0.164661	311.405	1.80344	1.19897	27.0317	30.671	1.37869	25.6876	27.0317	25.0917	451.075	399.916	12.9195	23.732	39.2306	72.0635	500.037	100.582	-3.9523	0.042166	0.0933045	31.3195	0.778616	69.2187	392.456	0.0134368	42410.4	461.649	-4.66476	-9.99093	31.0373	413.458	-2.74518	-0.687445	40.7263	9.5795	18.7884	97.9217	0.778927	3.76946	1.00377	0.0935668	0.00970513	1.69495
PBA Slasher	Water-stressed	4	Blue	400	4.50602	0.134017	334.626	1.56676	1.22164	26.6766	30.671	1.37869	25.7078	26.6766	25.0904	431.762	400.265	13.3786	22.77	40.5729	69.0547	500.026	100.575	-3.9523	0.042166	0.0793858	33.8044	0.839723	67.4353	395.851	0.00767926	42410.4	441.953	-4.86915	-10.4787	30.5293	413.972	-3.7039	-1.78008	39.5884	15.7847	20.0328	155.382	0.843639	3.82647	1.00383	0.0815421	0.00980527	1.6588
PBA Slasher	Water-stressed	5	Red	950	10.2175	0.0919283	204.213	1.21565	1.40437	28.0139	31.712	1.36617	25.8899	28.0139	25.0878	465.689	399.152	16.2856	23.8122	48.8316	71.3991	500	100.518	-3.9523	0.042166	0.0531874	20.5195	0.511425	64.2023	389.265	0.0165047	42410.5	477.705	-4.7783	-10.401	30.6102	412.083	-2.91414	-4.84826	36.3931	7.33001	13.9002	42.6551	0.511345	3.96456	1.00396	0.0527405	0.0115137	1.80474
PBA Slasher	Water-stressed	5	Red	700	8.87055	0.0939689	234.071	1.21618	1.34743	27.765	31.712	1.36617	25.9099	27.765	25.0869	460.33	400.978	16.3143	23.8436	48.8395	71.3799	500.015	100.477	-3.9523	0.042166	0.0554636	23.5186	0.583751	65.258	392.213	0.0147594	42410.5	472.2	-4.87392	-10.5188	30.4875	414.197	-3.209	-4.84752	36.3938	8.14116	13.7885	48.6818	0.583362	3.94892	1.00395	0.0553763	0.0110102	1.7766
PBA Slasher	Water-stressed	5	Red	400	5.89602	0.0840547	274.695	1.11341	1.3422	27.3766	31.712	1.36617	25.9012	27.3766	25.0867	440.847	400.429	16.1707	23.069	48.4135	69.0664	500.033	100.433	-3.9523	0.042166	0.0509664	27.7877	0.690953	64.431	394.572	0.0096791	42410.5	452.081	-4.61728	-10.7808	30.2147	413.865	-3.33746	-4.84563	36.3958	11.83	15.4328	75.9149	0.692521	3.97501	1.00398	0.0513035	0.0109422	1.73418
PBA Slasher	Water-stressed	5	Blue	950	6.64305	0.0819097	253.95	1.32233	1.66146	29.3476	31.712	1.36617	26.065	29.3476	25.0857	444.803	399.275	16.127	24.3231	47.7855	72.0713	500.007	100.367	-3.9523	0.042166	0.0487542	25.4942	0.636177	60.4997	392.704	0.0102442	42410.5	456.189	-4.95383	-10.7136	30.2847	413.444	-3.52876	-4.55351	36.7	10.6727	15.5016	70.7139	0.636115	3.99006	1.00399	0.048808	0.0136409	1.95789
PBA Slasher	Water-stressed	5	Blue	700	5.57348	0.0817236	276.105	1.2455	1.55785	28.6108	31.712	1.36617	26.0395	28.6108	25.0852	438.471	399.195	15.9487	23.661	47.3176	70.1989	500.015	100.344	-3.9523	0.042166	0.0489653	27.8424	0.695078	61.4222	393.722	0.00863922	42410.5	449.375	-4.67297	-10.5862	30.4173	413.672	-3.34095	-4.17845	37.0906	12.9339	17.5751	90.7751	0.695966	3.98922	1.00399	0.0490626	0.0127593	1.87159
PBA Slasher	Water-stressed	5	Blue	400	3.34704	0.0724014	313.788	1.03338	1.45727	27.9824	31.712	1.36617	26.0177	27.9824	25.0836	427.517	399.792	16.8256	23.2337	49.9613	68.9893	500	100.299	-3.9523	0.042166	0.0433537	31.5464	0.786716	62.261	396.504	0.00522443	42410.6	438.272	-4.6424	-10.266	30.7508	413.96	-3.67067	-4.30791	36.9558	21.3825	18.4905	145.795	0.78643	4.02825	1.00403	0.0433503	0.0119735	1.8002
PBA Slasher	Water-stressed	6	Red	950	13.1317	0.136745	226.71	1.61804	1.28925	27.4106	26.576	1.44407	25.8124	27.4106	25.0922	471.232	399.252	15.2587	23.6533	45.9542	71.2362	500.13	100.5	-3.30133	0.0906508	0.077441	22.7244	0.566346	66.8179	387.192	0.0222664	42411.3	482.621	-4.71909	-10.4127	30.5981	412.205	-2.66052	-5.39953	35.819	6.88144	14.3943	35.8812	0.565846	3.8881	1.00389	0.0769436	0.0105287	1.73945
PBA Slasher	Water-stressed	6	Red	700	10.1042	0.102159	225.622	1.27635	1.26311	26.2509	26.576	1.44407	25.5077	26.3733	25.0988	458.908	400.279	14.7466	21.7148	45.2273	66.5925	500.185	100.508	-3.30133	0.0906508	0.065186	23.3337	0.57997	64.904	390.465	0.0174505	42411.4	470.858	-4.75895	-10.3185	30.6961	412.399	-3.15418	-6.00761	35.1857	8.06408	13.1215	36.1821	0.581424	3.94431	1.00394	0.065667	0.0103276	1.63034
PBA Slasher	Water-stressed	6	Red	400	6.74523	0.0831464	259.041	0.860012	1.04966	26.3885	26.576	1.44407	25.5651	26.3885	25.0974	438.772	400.724	19.4472	23.9076	59.4383	73.0725	500.175	100.51	-3.30133	0.0906508	0.0503339	26.0959	0.647914	70.4155	394.352	0.0121686	42411.4	451.991	-4.89369	-10.4732	30.535	413.814	-3.632	-6.62518	34.5425	11.8478	15.2121	48.0157	0.649238	4.02507	1.00403	0.050847	0.00866398	1.62917
PBA Slasher	Water-stressed	6	Blue	950	7.87628	0.104736	265.366	1.04958	1.08542	27.669	26.576	1.44407	25.7695	27.669	25.0957	442.562	399.27	20.8063	26.2367	62.8249	79.2203	500.177	100.503	-3.30133	0.0906508	0.0593507	26.4425	0.658957	71.8501	392.045	0.0141646	42411.4	455.863	-4.99196	-10.2063	30.813	413.777	-3.70142	-6.04156	35.1503	10.8378	14.2588	47.5751	0.65921	3.97863	1.00398	0.0591819	0.00893039	1.7646
PBA Slasher	Water-stressed	6	Blue	700	6.58917	0.098507	280.826	1.0278	1.07759	27.5694	26.576	1.44407	25.813	27.5694	25.0939	436.838	399.624	20.7817	26.1004	62.5849	78.6024	500.159	100.498	-3.30133	0.0906508	0.0585705	28.2477	0.703357	71.8683	393.461	0.0120426	42411.4	449.922	-4.9114	-10.214	30.805	414.204	-3.65783	-5.81357	35.3878	12.5965	16.1058	59.0462	0.703099	3.98155	1.00398	0.058699	0.00879866	1.75441
PBA Slasher	Water-stressed	6	Blue	400	3.80105	0.0826956	317.584	0.870025	1.08303	27.4529	26.576	1.44407	25.869	27.4529	25.0914	423.135	401.084	21.2945	25.7982	63.9118	77.4288	500.151	100.49	-3.30133	0.0906508	0.0492687	31.9141	0.791814	71.233	397.531	0.00681115	42411.4	435.976	-4.95911	-10.5179	30.4885	415.802	-4.25349	-6.28641	34.8953	21.6109	15.556	101.348	0.792159	4.03548	1.00404	0.0493776	0.00885159	1.74187
PBA Slasher	Well-watered	1	Red	950	18.1169	0.397085	304.127	3.06235	0.945065	26.7923	24.391	1.49265	25.6222	26.7923	25.0919	493.438	399.105	11.3999	25.95	34.4917	78.5151	500.033	99.8331	-2.81208	0.132275	0.202121	30.3619	0.762023	78.2168	382.719	0.0370273	42416.3	501.374	-4.73315	-10.4419	30.5676	410.396	-1.53424	-0.734986	40.6768	5.51122	17.9818	56.5597	0.762473	3.52156	1.00352	0.202673	0.00759625	1.67377
PBA Slasher	Well-watered	1	Red	700	14.0151	0.373037	321.952	2.92293	0.94871	26.7546	24.391	1.49265	25.6793	26.7546	25.0901	474.58	400.503	11.9407	25.8306	36.0122	77.904	500.015	99.8509	-2.81208	0.132275	0.192004	32.1471	0.803868	77.8036	387.828	0.0281189	42416.3	484.554	-4.71472	-10.2683	30.7484	414.485	-2.05911	-0.876023	40.5299	6.91576	18.7498	69.5267	0.804014	3.54523	1.00355	0.192904	0.00762488	1.66827
PBA Slasher	Well-watered	1	Red	400	7.85396	0.300249	345.018	2.62927	1.02126	26.6043	24.391	1.49265	25.686	26.6115	25.0883	445.615	400.84	12.2819	24.8715	37.0298	74.9878	499.998	99.8583	-2.81208	0.132275	0.16223	34.4222	0.859962	75.1623	393.498	0.015529	42416.4	455.414	-4.88327	-10.4779	30.5301	414.644	-3.16832	-1.26619	40.1236	11.2773	19.8158	116.014	0.853097	3.62332	1.00362	0.163108	0.00819746	1.65598
PBA Slasher	Well-watered	1	Blue	950	9.25114	0.280863	330.912	2.86881	1.18004	27.8106	24.391	1.49265	25.7888	27.8106	25.0871	449.628	399.298	12.1246	25.7586	36.3456	77.2166	500.007	99.8929	-2.81208	0.132275	0.150378	33.0983	0.8298	72.6459	391.003	0.0170407	42416.4	458.878	-4.79596	-10.2955	30.7201	414.122	-3.05445	-1.23521	40.1558	10.2606	18.2408	102.792	0.82993	3.65611	1.00366	0.15056	0.00957166	1.78025
PBA Slasher	Well-watered	1	Blue	700	7.10012	0.279345	345.262	2.79621	1.14738	26.6235	24.391	1.49265	25.4662	26.6235	25.0955	439.282	399.222	10.2407	23.5582	31.2929	71.9894	500.064	99.9011	-2.81208	0.132275	0.151146	34.5038	0.865133	71.58	392.804	0.0129323	42416.4	448.083	-4.99283	-10.4868	30.5208	412.752	-3.52453	-1.24681	40.1438	12.6823	19.0453	132.929	0.865221	3.65761	1.00366	0.151125	0.00927886	1.66051
PBA Slasher	Well-watered	1	Blue	400	3.14044	0.265857	371.793	2.33063	1.00173	26.2339	24.391	1.49265	25.4686	26.2339	25.0953	423.676	399.813	13.1232	24.2159	40.1018	73.9998	500.056	99.9142	-2.81208	0.132275	0.144173	37.1474	0.929918	74.3983	396.972	0.00588566	42416.4	433.31	-5.15821	-10.5895	30.4139	413.831	-4.41977	-0.670996	40.7434	27.7606	21.0331	381.097	0.930043	3.68796	1.00369	0.144497	0.00813215	1.61406
PBA Slasher	Well-watered	2	Red	950	17.6199	0.552525	326.325	3.07659	0.757588	25.9624	31.468	1.36898	25.5938	25.9624	25.0915	517.949	399.332	7.25711	26.113	22.0133	79.2098	500.036	99.9186	-2.81208	0.132275	0.256636	32.606	0.817176	83.4739	381.957	0.0385071	42416.4	526.492	-4.58093	-10.0746	30.9501	413.66	-1.01336	1.38621	42.8859	4.66621	16.9472	56.4206	0.817122	3.33548	1.00334	0.256644	0.0060136	1.58847
PBA Slasher	Well-watered	2	Red	700	13.6615	0.544003	340.854	3.01962	0.752082	25.8097	31.468	1.36898	25.5933	25.8097	25.0904	492.671	399.112	7.35238	25.864	22.3036	78.4589	500.031	99.9212	-2.81208	0.132275	0.253684	34.0586	0.854032	83.3762	385.64	0.0295364	42416.4	500.826	-4.75613	-10.2289	30.7894	413.526	-1.67761	1.45424	42.9568	5.73691	18.012	71.7341	0.853998	3.34235	1.00334	0.253774	0.00597093	1.57361
PBA Slasher	Well-watered	2	Red	400	7.70268	0.469582	360.605	2.88273	0.800016	25.6476	31.468	1.36898	25.5967	25.6476	25.088	455.119	399.396	7.3773	25.0652	22.3746	76.02	500.004	99.9205	-2.81208	0.132275	0.226847	36.0318	0.902875	81.4332	391.8	0.0160095	42416.5	460.902	-4.37371	-34.2309	5.7928	413.288	-2.39194	1.76425	43.2796	9.71499	19.433	-1942.86	0.903176	3.39376	1.00339	0.227576	0.00635978	1.55707
PBA Slasher	Well-watered	2	Blue	950	9.23685	0.538838	357.528	3.2888	0.823583	26.6438	31.468	1.36898	25.7431	26.6438	25.0881	465.535	399.142	6.69561	26.8381	20.1296	80.684	500.008	99.9094	-2.81208	0.132275	0.251868	35.7204	0.895741	82.5994	390.033	0.019562	42416.5	472.43	-4.65113	-10.2764	30.7399	413.598	-2.2204	1.87852	43.3986	8.0309	19.958	107.956	0.895641	3.35504	1.00336	0.249648	0.00655826	1.65573
PBA Slasher	Well-watered	2	Blue	700	7.03063	0.555634	366.967	3.25876	0.798471	26.3881	31.468	1.36898	25.7438	26.3881	25.0876	451.524	399.093	6.60684	26.5704	19.8573	79.8591	500.021	99.8885	-2.81208	0.132275	0.257707	36.6558	0.919502	83.0309	392.16	0.0148859	42416.5	458.804	-5.00791	-11.2574	29.7183	414.222	-3.08212	1.7303	43.2443	10.271	20.2369	153.58	0.919371	3.34707	1.00335	0.25759	0.00634927	1.63188
PBA Slasher	Well-watered	2	Blue	400	3.00897	0.535676	382.858	3.15294	0.793485	26.0195	31.468	1.36898	25.6923	26.0195	25.0871	426.647	399.777	6.54945	25.8792	19.7423	78.0089	500.003	99.8749	-2.81208	0.132275	0.250774	38.2379	0.95768	82.5979	396.809	0.00626339	42416.5	433.081	-4.68518	-9.87612	31.1568	414.185	-3.62017	3.79034	45.3897	22.9204	25.1104	453.661	0.957706	3.37722	1.00338	0.251182	0.00629665	1.59342
PBA Slasher	Well-watered	3	Red	950	16.5895	0.327674	295.926	2.71862	0.997394	26.6896	32.437	1.35824	25.8476	26.6896	25.0867	513.889	399.229	8.01543	25.2071	23.9352	75.2716	500.016	99.8545	-2.81208	0.132275	0.169731	29.5495	0.741242	76.424	382.74	0.0331274	42416.5	521.868	-4.43829	-10.139	30.8831	409.435	-0.735939	0.951739	42.4334	4.64291	17.5006	54.2446	0.741175	3.49877	1.0035	0.169227	0.00806097	1.6632
PBA Slasher	Well-watered	3	Red	700	13.7166	0.323483	313.336	2.62128	0.97231	26.2737	32.437	1.35824	25.7845	26.2737	25.087	496.386	400.59	8.01973	24.6064	24.0368	73.7505	500.006	99.8513	-2.81208	0.132275	0.16793	31.287	0.782187	76.4051	386.956	0.0270836	42416.5	500.464	-4.67	-10.2723	30.7443	410.367	-1.66099	0.736761	42.2095	5.6326	17.0809	66.1107	0.782068	3.50337	1.0035	0.167891	0.00783187	1.61942
PBA Slasher	Well-watered	3	Red	400	8.62117	0.297873	339.216	2.47806	0.983645	25.9284	32.437	1.35824	25.7698	25.9284	25.0865	462.433	400.074	8.11102	23.8042	24.326	71.3921	500.009	99.8285	-2.81208	0.132275	0.156734	33.8634	0.847883	75.2796	391.505	0.016577	42416.5	470.107	-4.92744	-10.576	30.428	411.924	-2.48298	0.415573	41.875	8.08376	20.21	97.4987	0.848432	3.53508	1.00354	0.157268	0.00791685	1.58474
PBA Slasher	Well-watered	3	Blue	950	10.4807	0.325618	331.061	2.77407	1.02233	27.096	32.437	1.35824	25.8937	27.096	25.0861	474.315	399.14	8.28404	25.8157	24.6626	76.8557	500.004	99.8267	-2.81208	0.132275	0.16882	33.0487	0.829437	76.3521	388.722	0.0205916	42416.5	480.857	-4.56057	-10.5881	30.4154	411.221	-1.95415	0.0950474	41.5412	6.91589	18.413	79.7697	0.829656	3.50777	1.00351	0.167349	0.00828165	1.70176
PBA Slasher	Well-watered	3	Blue	700	8.83303	0.35883	345.138	2.77233	0.945073	26.8538	32.437	1.35824	25.9213	26.8538	25.0852	463.571	399.09	8.56872	26.085	25.4638	77.5172	499.995	99.8079	-2.81208	0.132275	0.182883	34.4475	0.864814	78.261	390.31	0.0177118	42416.6	471.11	-4.47261	-10.4495	30.5597	412.037	-2.0806	0.75098	42.2244	7.97525	19.4944	98.0173	0.86448	3.47327	1.00347	0.182387	0.00762721	1.67969
PBA Slasher	Well-watered	3	Blue	400	4.98631	0.352498	366.023	2.66901	0.922684	26.6457	32.437	1.35824	25.8963	26.6457	25.0844	438.616	399.352	9.0128	25.8801	26.8194	77.0114	499.987	99.7937	-2.81208	0.132275	0.180255	36.5268	0.916542	78.4439	394.396	0.00991762	42416.6	445.906	-4.62759	-10.5444	30.4609	413.15	-3.16961	1.30967	42.8062	13.6131	20.3302	192.169	0.916598	3.48625	1.00349	0.180277	0.00743322	1.65759
PBA Slasher	Well-watered	4	Red	950	19.3029	0.330735	281.912	3.35568	1.19449	27.546	23.273	1.52228	25.9867	27.546	25.0832	495.315	399.229	9.83297	25.0615	29.1055	74.1811	499.982	99.7981	-2.81208	0.132275	0.174282	28.1342	0.70614	72.5962	382.11	0.0366745	42416.6	503.37	-4.4938	-10.5822	30.4215	410.959	-1.41131	-1.23674	40.1543	5.44819	17.0956	53.7117	0.705819	3.60575	1.00361	0.173712	0.00970303	1.7548
PBA Slasher	Well-watered	4	Red	700	16.1099	0.349832	304.912	3.25309	1.10647	27.0527	23.273	1.52228	25.8929	27.0527	25.0839	480.401	399.366	10.1267	24.8921	30.1368	74.0784	499.983	99.7824	-2.81208	0.132275	0.182693	30.4248	0.763489	74.1535	385.079	0.0310224	42416.6	488.625	-4.38312	-10.1645	30.8565	411.046	-1.56339	-0.729162	40.6829	6.3222	18.176	63.4864	0.76246	3.58735	1.00359	0.181803	0.00897833	1.70137
PBA Slasher	Well-watered	4	Red	400	10.1558	0.357707	338.069	3.15375	1.05374	26.7208	23.273	1.52228	25.8535	26.7208	25.0833	452.007	398.879	10.4112	24.7281	31.0524	73.7539	499.983	99.7711	-2.81208	0.132275	0.186119	33.7295	0.847548	75.0167	389.872	0.0195411	42416.6	460.126	-4.56759	-10.3236	30.6909	411.436	-2.36444	-0.35497	41.0726	9.45006	21.3138	104.046	0.847629	3.58175	1.00358	0.186229	0.00850523	1.66551
PBA Slasher	Well-watered	4	Blue	950	12.6237	0.391037	329.589	3.56457	1.10662	27.8794	23.273	1.52228	25.9487	27.8794	25.0835	464.495	399.113	10.5324	26.6817	31.232	79.12	499.985	99.7549	-2.81208	0.132275	0.200305	32.8781	0.825803	75.8534	387.918	0.024687	42416.6	472.946	-4.3663	-9.89453	31.1377	412.24	-2.14482	-0.0728003	41.3664	7.79539	17.6692	82.9412	0.825064	3.55347	1.00355	0.198069	0.00898281	1.78828
PBA Slasher	Well-watered	4	Blue	700	10.4503	0.451289	346.343	3.55648	0.986782	27.4149	23.273	1.52228	25.9209	27.4149	25.0833	453.941	398.696	10.7651	26.875	31.9702	79.8133	499.975	99.7404	-2.81208	0.132275	0.224945	34.5443	0.868688	78.5624	389.429	0.0210824	42416.6	462.234	-4.71487	-10.372	30.6404	412.342	-2.73577	0.114975	41.562	9.26465	18.7315	107.606	0.868319	3.50211	1.0035	0.224177	0.00795707	1.73912
PBA Slasher	Well-watered	4	Blue	400	5.86879	0.463004	368.07	3.37965	0.920067	26.8699	23.273	1.52228	25.8804	26.8699	25.0835	432.881	399.281	11.0697	26.3866	32.9541	78.5519	499.967	99.7415	-2.81208	0.132275	0.229585	36.7118	0.921832	79.5023	394.076	0.0118399	42416.6	440.779	-4.85647	-10.6644	30.3359	413.318	-3.56273	-0.0731865	41.366	16.0511	21.2849	204.847	0.921942	3.50197	1.0035	0.229582	0.00739538	1.6811
PBA Slasher	Well-watered	5	Red	950	14.6164	0.237852	280.552	2.02668	0.972618	26.8372	34.77	1.33653	25.7309	26.8372	25.088	475.83	399.208	15.9333	25.7412	47.9483	77.4635	699.985	99.9368	-4.30661	0.0327494	0.128996	28.0375	0.702772	75.9742	384.444	0.0288868	42418.4	487.188	-4.55171	-9.8583	31.1754	413.271	-2.11127	-1.82431	39.5423	6.59237	16.3786	56.0213	0.70241	3.69979	1.0037	0.128471	0.00791558	1.67958
PBA Slasher	Well-watered	5	Red	700	11.9162	0.242328	303.656	1.98813	0.939669	26.4162	34.77	1.33653	25.633	26.3963	25.0888	463.064	399.859	15.5505	25.211	47.0651	76.3037	699.974	99.9285	-4.30661	0.0327494	0.132245	30.414	0.761161	76.4188	387.813	0.0235008	42418.4	474.271	-4.87501	-10.2492	30.7683	414.064	-2.55134	-1.36065	40.0252	7.87731	18.695	75.4008	0.760876	3.68915	1.00369	0.132122	0.00757451	1.63226
PBA Slasher	Well-watered	5	Red	400	7.03341	0.215233	335.333	1.86826	0.97851	26.1005	34.77	1.33653	25.5772	26.1005	25.0889	439.35	400.694	15.1206	24.1764	45.9152	73.4137	699.986	99.9272	-4.30661	0.0327494	0.118203	33.5089	0.836878	74.4239	393.59	0.0133006	42418.4	449.965	-4.86439	-10.2082	30.811	415.305	-3.43239	-1.30251	40.0858	12.9838	18.9984	130.933	0.837567	3.73693	1.00374	0.119081	0.00790196	1.60309
PBA Slasher	Well-watered	5	Blue	950	8.24207	0.234548	328.74	2.12088	1.03005	26.7593	34.77	1.33653	25.6716	26.7184	25.0895	444.099	399.448	14.761	24.9761	44.5695	75.4123	699.996	99.9189	-4.30661	0.0327494	0.12739	32.9196	0.824797	74.4651	391.219	0.0155057	42418.5	454.531	-4.93225	-10.204	30.8153	414.478	-3.33172	-1.65193	39.7219	11.3524	18.5738	107.87	0.825118	3.70849	1.00371	0.127274	0.00831291	1.66505
PBA Slasher	Well-watered	5	Blue	700	6.51479	0.21403	338.501	2.02248	1.06278	26.62	34.77	1.33653	25.6715	26.62	25.0881	436.613	400.232	14.5933	24.3943	44.0599	73.6508	699.997	99.9121	-4.30661	0.0327494	0.117638	33.8203	0.84576	73.0249	393.652	0.0120853	42418.5	446.731	-4.85602	-10.1453	30.8765	414.931	-3.56618	-1.86084	39.5043	14.0483	18.527	132.064	0.845749	3.74298	1.00374	0.117694	0.00862424	1.6536
PBA Slasher	Well-watered	5	Blue	400	3.31331	0.189294	360.607	1.89792	1.11147	25.8727	34.77	1.33653	25.4762	25.9093	25.0948	421.997	398.798	13.2855	22.5154	40.5723	68.7597	700.004	99.896	-4.30661	0.0327494	0.106115	36.0437	0.904749	70.297	395.456	0.00588137	42418.5	431.569	-4.91144	-10.6068	30.3959	413.234	-4.208	-2.18402	39.1677	27.9468	20.1497	308.758	0.904788	3.79269	1.00379	0.106226	0.00898669	1.58082
PBA Slasher	Well-watered	6	Red	950	17.2929	0.30703	285.553	2.86798	1.10279	27.4625	31.522	1.36835	25.9269	27.4625	25.0847	511.156	406.138	7.6359	25.4689	22.6517	75.612	512.171	99.7517	-2.58774	0.0554927	0.159733	29.7691	0.735654	73.8936	390.37	0.0304123	42417.6	520.01	-4.4561	-10.5856	30.4179	411.217	-0.920344	-0.287383	41.143	4.78135	17.2026	51.7886	0.713934	3.54959	1.00355	0.153678	0.00852417	1.76107
PBA Slasher	Well-watered	6	Red	700	14.5731	0.329048	307.673	2.9587	1.07852	26.9403	31.522	1.36835	25.852	26.9403	25.0843	498.446	399.354	6.71421	24.9155	20.0164	74.278	499.989	99.7155	-2.58774	0.0554927	0.170069	30.6856	0.770574	74.7585	385.014	0.0282234	42417.6	505.566	-4.50903	-10.3049	30.7103	412.187	-1.07476	0.709804	42.1815	5.41428	18.9663	63.3691	0.770359	3.50907	1.00351	0.169579	0.00875749	1.68988
PBA Slasher	Well-watered	6	Red	400	8.93718	0.298341	336.781	2.75395	1.07166	26.6123	31.522	1.36835	25.8347	26.6123	25.0846	463.271	400.085	7.40606	24.3203	22.0956	72.5581	500.018	99.6888	-2.58774	0.0554927	0.158989	33.6491	0.843674	74.0873	391.283	0.0168941	42417.6	470.317	-4.5985	-10.4338	30.5761	413.383	-2.13503	0.825693	42.3022	8.26073	20.8192	102.467	0.844335	3.53927	1.00354	0.159645	0.00866025	1.65415
PBA Slasher	Well-watered	6	Blue	950	9.75066	0.284385	327.676	3.02756	1.24028	28.1478	31.522	1.36835	25.9524	28.1478	25.085	468.694	399.593	7.36964	25.9614	21.8286	76.8964	499.991	99.6629	-2.58774	0.0554927	0.150889	32.6571	0.820022	72.2805	389.974	0.0180726	42417.6	475.666	-4.50093	-10.4087	30.6022	413.758	-2.04978	0.800971	42.2764	7.68365	19.2404	94.1665	0.82056	3.56257	1.00356	0.150927	0.0100484	1.81647
PBA Slasher	Well-watered	6	Blue	700	7.40953	0.276964	343.208	2.85889	1.19839	27.4614	31.522	1.36835	25.9275	27.4614	25.0845	454.574	400.641	7.30691	24.8818	21.6676	73.7832	500.006	99.6304	-2.58774	0.0554927	0.147532	34.194	0.856649	72.033	393.33	0.0135696	42417.6	461.375	-4.69514	-10.1715	30.8492	413.671	-2.6068	1.42386	42.9251	9.67192	20.6669	126.118	0.857489	3.57355	1.00357	0.148098	0.00970143	1.74376
PBA Slasher	Well-watered	6	Blue	400	3.69751	0.23152	363.453	2.41631	1.17935	26.9849	31.522	1.36835	25.8663	26.9849	25.0845	429.425	400.02	9.19252	24.0595	27.3534	71.5918	499.996	99.6133	-2.58774	0.0554927	0.126384	36.2048	0.908585	70.92	396.372	0.00661539	42417.7	436.471	-4.67689	-10.1476	30.8741	413.361	-3.628	0.95218	42.4339	18.8976	20.3154	265.189	0.907718	3.64828	1.00365	0.126372	0.00962636	1.69301
Sonali	Water-stressed	1	Red	950	17.2133	0.353633	301.149	3.2599	1.07456	26.569	18.5	1.69757	25.6276	26.569	25.0914	467.403	399.105	12.3139	23.9971	37.5929	73.2605	500.03	100.764	-2.30869	0.158122	0.18933	30.4719	0.757717	73.8698	385.451	0.0329031	42420.4	477.663	-4.8239	-10.4738	30.5344	410.87	-2.26681	-2.17936	39.1726	7.15632	18.682	63.2493	0.75984	3.65189	1.00365	0.190662	0.00854683	1.64537
Sonali	Water-stressed	1	Red	700	13.5241	0.326761	316.159	3.03958	1.08534	26.5577	18.5	1.69757	25.6322	26.5577	25.0893	454.043	399.515	12.8554	23.833	39.2416	72.7513	500.035	100.78	-2.30869	0.158122	0.175325	31.8625	0.791354	73.1149	388.759	0.025435	42420.4	464.39	-4.68437	-10.5025	30.5045	411.853	-2.47257	-1.75191	39.6177	8.83952	19.99	84.0017	0.79214	3.68892	1.00369	0.175679	0.00869067	1.64795
Sonali	Water-stressed	1	Red	400	8.19088	0.293704	341.384	2.84036	1.10231	26.4195	18.5	1.69757	25.6199	26.4195	25.0888	433.659	399.245	13.1175	23.3809	40.0759	71.432	500.01	100.792	-2.30869	0.158122	0.161111	34.4699	0.856589	72.0604	392.75	0.0149843	42420.4	443.473	-4.99584	-10.3452	30.6683	412.231	-3.58021	-1.58092	39.7958	14.197	20.5959	142.482	0.857514	3.72853	1.00373	0.161881	0.00882592	1.63434
Sonali	Water-stressed	1	Blue	950	11.2019	0.314659	326.239	3.28184	1.20847	27.6026	18.5	1.69757	25.7272	27.6026	25.0884	445.573	399.278	12.9513	24.7927	39.324	75.2773	500.009	100.811	-2.30869	0.158122	0.169698	32.8884	0.817071	71.6263	390.37	0.0205577	42420.4	455.175	-4.85282	-10.234	30.7841	412.398	-3.08081	-1.15194	40.2426	10.7353	19.4585	108.208	0.816568	3.71223	1.00371	0.167291	0.00974942	1.7553
Sonali	Water-stressed	1	Blue	700	9.32388	0.359698	344.23	3.39472	1.11793	27.3223	18.5	1.69757	25.7252	27.3223	25.0873	439.378	400.054	12.8848	25.0733	39.1305	76.146	499.996	100.82	-2.30869	0.158122	0.189077	34.7162	0.860732	73.8366	392.677	0.0174434	42420.4	448.965	-4.79742	-10.3237	30.6907	413.745	-3.24152	-0.542517	40.8773	12.7486	20.3054	142.588	0.860868	3.6609	1.00366	0.189971	0.00895778	1.7294
Sonali	Water-stressed	1	Blue	400	5.13814	0.381626	368.731	3.30916	1.03881	26.7893	18.5	1.69757	25.6964	26.7893	25.0871	424.703	400.785	12.8179	24.7586	38.9961	75.3235	500.002	100.826	-2.30869	0.158122	0.200015	37.1776	0.920022	75.2684	396.699	0.00974915	42420.4	433.92	-4.9038	-10.3485	30.6649	414.705	-3.98946	-0.3629	41.0643	22.6213	21.2233	292.318	0.919925	3.65008	1.00365	0.199749	0.00831019	1.67268
Sonali	Water-stressed	2	Red	950	13.8883	0.26078	294.071	1.98215	0.8902	27.3914	47.478	1.27972	26.064	27.3914	25.0844	538.57	399.182	9.30759	27.6093	27.5905	81.8429	500.009	100.404	-3.02463	0.0457709	0.138751	29.5258	0.736683	79.1342	384.531	0.0285851	42412.6	546.91	-4.3051	-10.5346	30.4711	412.328	-0.319884	2.05519	43.5826	4.06423	16.4684	53.8075	0.734687	3.45942	1.00346	0.13723	0.00721782	1.73618
Sonali	Water-stressed	2	Red	700	12.2389	0.284042	313.967	2.05151	0.854409	27.2061	47.478	1.27972	26.0596	27.2061	25.0831	523.403	403.141	8.89916	27.5777	26.3777	81.7533	513.585	100.383	-3.02463	0.0457709	0.149022	31.517	0.784117	80.0721	390.23	0.0248334	42412.6	522.573	-4.39999	-10.0551	30.9704	413.124	-0.557805	3.45372	45.0391	4.77511	18.6989	68.6984	0.800885	3.42322	1.00342	0.150651	0.00684337	1.71648
Sonali	Water-stressed	2	Red	400	6.81494	0.267723	346.995	2.20365	0.968261	26.8819	47.478	1.27972	26.0193	26.8819	25.0824	473.928	400.83	5.3859	25.7713	15.9993	76.5558	500.007	100.35	-3.02463	0.0457709	0.141905	34.821	0.865692	76.7604	393.641	0.0132892	42412.6	479.781	-4.57287	-10.5513	30.4536	414.015	-1.82503	3.50611	45.0937	7.29539	20.4915	113.892	0.865617	3.45132	1.00345	0.141865	0.00778878	1.68134
Sonali	Water-stressed	2	Blue	950	8.5218	0.303474	339.308	2.44956	0.969488	27.9329	47.478	1.27972	26.1419	27.9329	25.0817	489.322	399.12	5.4041	28.0123	15.9347	82.5971	500.003	100.332	-3.02463	0.0457709	0.157637	34.0436	0.850142	78.5606	390.13	0.0171625	42412.6	494.659	-4.42155	-10.6414	30.3599	413.502	-1.41576	3.22567	44.8016	6.09633	18.6841	92.014	0.849627	3.4128	1.00341	0.15583	0.00784789	1.79223
Sonali	Water-stressed	2	Blue	700	6.76321	0.327886	353.256	2.52999	0.941098	27.5845	47.478	1.27972	26.1342	27.5845	25.0816	472.977	399.167	4.17548	27.5377	12.3163	81.2307	500.001	100.328	-3.02463	0.0457709	0.168054	35.4413	0.884983	79.1002	392.032	0.0136461	42412.6	478.431	-4.65223	-10.8042	30.1903	413.944	-2.07118	3.88875	45.4922	7.41937	19.5664	121.829	0.884887	3.3866	1.00339	0.167708	0.00753933	1.75741
Sonali	Water-stressed	2	Blue	400	3.53343	0.328509	372.809	2.47323	0.919396	27.0009	47.478	1.27972	26.0672	27.0009	25.0818	442.409	399.475	3.66003	26.5218	10.8356	78.5185	500.004	100.293	-3.02463	0.0457709	0.16832	37.3903	0.933247	78.9046	395.748	0.00704505	42412.6	447.157	-4.63507	-10.5154	30.491	414.093	-3.09106	4.82626	46.4685	13.511	21.3829	259.922	0.933182	3.39448	1.00339	0.168269	0.00737338	1.69455
Sonali	Water-stressed	3	Red	950	7.889	0.109174	270.792	1.12109	1.14442	27.3579	21.363	1.58189	25.8997	27.3579	25.0868	434.357	399.329	20.2301	24.9009	60.8112	74.8516	500.009	100.827	-2.30869	0.158122	0.0607734	26.6908	0.662915	69.6541	392.715	0.0137637	42420.5	446.453	-4.88982	-10.3783	30.6339	413.905	-3.71516	-6.07166	35.119	13.7632	16.4304	63.4442	0.66963	4.02749	1.00403	0.0613044	0.00958741	1.73141
Sonali	Water-stressed	3	Red	700	6.63603	0.113734	294.258	1.13604	1.0465	27.1148	21.363	1.58189	25.8746	27.1148	25.0871	429.536	399.246	20.6299	25.3604	62.1003	76.3401	500.022	100.821	-2.30869	0.158122	0.066961	29.6674	0.737035	72.0519	393.583	0.0121484	42420.5	442.192	-4.88884	-9.96183	31.0676	413.922	-3.8055	-5.46903	35.7466	15.6504	17.3076	76.0969	0.737382	4.00082	1.004	0.0670742	0.00849027	1.70644
Sonali	Water-stressed	3	Red	400	4.29046	0.104354	325.09	1.04298	1.04169	26.8977	21.363	1.58189	25.8648	26.8977	25.0858	420.837	400.721	20.6132	24.958	62.0793	75.1643	500.022	100.81	-2.30869	0.158122	0.0617343	32.7724	0.811263	71.6791	397.059	0.00774537	42420.5	432.998	-4.77263	-10.1164	30.9066	414.991	-3.92812	-5.34352	35.8773	24.0467	20.811	130.435	0.811783	4.02664	1.00403	0.0619145	0.00846749	1.68468
Sonali	Water-stressed	3	Blue	950	4.64544	0.116585	324.848	1.22237	1.09945	27.4943	21.363	1.58189	25.9402	27.4943	25.0875	421.02	399.088	20.5549	25.6435	61.6242	76.8796	500.015	100.804	-2.30869	0.158122	0.0685391	32.7458	0.813976	71.3159	395.124	0.00838462	42420.5	433.145	-4.60732	-9.52801	31.5194	413.871	-3.78037	-4.88211	36.3578	22.4838	18.9958	117.351	0.811678	3.9968	1.004	0.0683723	0.00895113	1.74577
Sonali	Water-stressed	3	Blue	700	3.7845	0.116925	337.562	1.21539	1.09046	27.3846	21.363	1.58189	25.9568	27.3846	25.0858	417.383	399.141	20.4393	25.4997	61.2149	76.3704	500.011	100.8	-2.30869	0.158122	0.0687283	34.0261	0.845721	71.3783	395.911	0.006823	42420.5	428.741	-4.61812	-9.6067	31.4374	413.586	-3.75269	-4.68947	36.5584	28.3535	24.948	162.703	0.846773	3.99638	1.004	0.06877	0.00889305	1.7363
Sonali	Water-stressed	3	Blue	400	2.03158	0.108	362.514	1.10729	1.07072	26.9913	21.363	1.58189	25.9109	26.9913	25.0867	411.577	401	20.2539	24.8671	60.8249	74.6791	500.011	100.8	-2.30869	0.158122	0.0637722	36.5414	0.904024	71.1103	399.266	0.00361829	42420.5	423.324	-4.72463	-9.60342	31.4408	415.394	-4.29607	-4.83937	36.4023	53.3984	23.5106	343.652	0.904192	4.02359	1.00402	0.063784	0.00871512	1.69433
Sonali	Water-stressed	4	Red	950	9.19291	0.128451	269.55	1.19519	0.995236	27.9082	41.941	1.29556	25.9723	27.9082	25.0862	480.397	399.427	17.9052	27.636	53.4542	82.504	500.908	100.57	-3.02463	0.0457709	0.0739929	27.1086	0.674805	75.2035	389.848	0.0177332	42412.5	493.375	-4.73457	-10.435	30.5748	413.971	-2.25777	-2.27246	39.0756	6.21377	15.6607	53.549	0.667856	3.76173	1.00376	0.0727603	0.00810063	1.79191
Sonali	Water-stressed	4	Red	700	7.79663	0.128532	288.88	1.18462	0.986952	27.2477	41.941	1.29556	25.8017	27.3122	25.0881	469.646	400.364	16.7982	26.4583	50.6414	79.7734	500.924	100.562	-3.02463	0.0457709	0.0742103	29.1368	0.723665	74.6179	392.236	0.0148397	42412.5	481.862	-4.67963	-10.2356	30.7825	414.084	-2.42333	-1.51974	39.8595	7.11858	16.3434	66.2334	0.724711	3.75409	1.00375	0.0743054	0.00801531	1.73009
Sonali	Water-stressed	4	Red	400	5.15139	0.116056	317.464	1.16773	1.07072	26.2848	41.941	1.29556	25.563	26.2848	25.0947	447.23	400.189	13.9345	23.4814	42.6088	71.8014	500.955	100.54	-3.02463	0.0457709	0.0673654	31.9178	0.793287	70.512	394.821	0.00919987	42412.5	457.893	-4.92761	-10.2042	30.8152	412.808	-3.21472	-1.71484	39.6563	10.1588	17.7664	94.5851	0.793303	3.79384	1.00379	0.0674096	0.00869702	1.6215
Sonali	Water-stressed	4	Blue	950	5.69257	0.117936	309.648	1.26461	1.13908	27.6923	41.941	1.29556	25.7937	27.6923	25.092	451.349	399.459	15.4356	25.7507	46.5425	77.6469	500.945	100.512	-3.02463	0.0457709	0.0683795	31.1235	0.775169	71.0783	393.527	0.0102823	42412.5	461.936	-4.82991	-10.5621	30.4425	413.664	-3.05101	-1.79559	39.5722	9.57218	17.3628	91.7983	0.775078	3.78837	1.00379	0.0683005	0.00929462	1.76789
Sonali	Water-stressed	4	Blue	700	4.65374	0.117956	325.376	1.18393	1.06535	27.776	41.941	1.29556	25.9181	27.7526	25.0888	442.554	399.651	16.8888	26.5753	50.537	79.5246	500.929	100.486	-3.02463	0.0457709	0.0683597	32.6919	0.81405	72.9125	394.807	0.00858641	42412.5	453.852	-4.9077	-10.6338	30.3678	414.261	-3.36956	-1.54412	39.8341	11.4849	18.0463	116.76	0.81387	3.78953	1.00379	0.0682648	0.00875547	1.77395
Sonali	Water-stressed	4	Blue	400	2.68399	0.112777	352.384	1.05962	0.992962	27.6327	41.941	1.29556	25.9824	27.6327	25.0852	425.388	399.372	18.4635	27.0954	55.015	80.735	500.906	100.437	-3.02463	0.0457709	0.0655964	35.3923	0.882346	74.5934	396.575	0.00504842	42412.5	436.58	-4.50349	-10.4499	30.5593	414.251	-3.47106	-0.937024	40.4664	19.5527	20.6768	228.808	0.882471	3.80832	1.00381	0.0655424	0.008119	1.7615
Sonali	Water-stressed	5	Red	950	12.415	0.217785	290.348	1.89705	0.977492	26.8489	29.354	1.39668	25.6561	26.8489	25.0912	476.617	399.291	14.8201	25.6705	44.8783	77.7339	500.039	100.117	-3.22623	0.0933583	0.120057	29.0686	0.727158	75.41	387.29	0.024175	42415.3	487.896	-4.67661	-10.5322	30.4736	412.335	-1.98041	-2.37668	38.9671	6.45916	17.7526	55.7314	0.726391	3.68276	1.00368	0.119452	0.00793023	1.67827
Sonali	Water-stressed	5	Red	700	10.6545	0.18875	293.386	1.79808	1.05392	26.9648	29.354	1.39668	25.7366	26.9371	25.0894	467.517	400.739	14.817	25.1974	44.6589	75.9478	500.029	100.128	-3.22623	0.0933583	0.107842	29.5768	0.737109	73.4879	390.447	0.0200455	42415.4	478.999	-4.69894	-10.2929	30.7228	413.687	-2.27807	-2.60404	38.7303	7.33671	18.1236	59.9309	0.744049	3.71617	1.00372	0.110589	0.0083671	1.68534
Sonali	Water-stressed	5	Red	400	7.15369	0.123215	294.02	1.33091	1.14362	26.8233	29.354	1.39668	25.725	26.8233	25.0881	445.996	400.867	16.3246	23.9508	49.246	72.2513	500.011	100.145	-3.22623	0.0933583	0.071572	29.4447	0.73346	69.4219	393.952	0.0126072	42415.4	456.982	-4.76479	-10.3481	30.6653	414.191	-3.10925	-4.3577	36.904	10.619	17.9374	68.2244	0.738068	3.87679	1.00388	0.0734026	0.0092961	1.67521
Sonali	Water-stressed	5	Blue	950	8.34238	0.155883	298.707	1.71803	1.18789	27.8755	29.354	1.39668	25.837	27.8755	25.0877	452.305	399.301	15.9395	25.7658	47.7507	77.1876	500.003	100.113	-3.22623	0.0933583	0.0889236	29.9045	0.748071	70.7057	391.238	0.015077	42415.4	463.533	-4.70273	-9.77906	31.2579	414.683	-2.85063	-2.65273	38.6796	9.51276	17.8701	72.7887	0.747463	3.80526	1.00381	0.0885414	0.00969816	1.78856
Sonali	Water-stressed	5	Blue	700	7.04591	0.153556	312.11	1.66536	1.16802	27.5414	29.354	1.39668	25.8194	27.5414	25.0873	444.506	399.238	15.7084	25.2385	47.1045	75.6823	500.005	100.107	-3.22623	0.0933583	0.0877108	31.2443	0.781766	70.6028	392.427	0.0126766	42415.4	455.345	-4.78871	-10.1574	30.8639	413.436	-3.1917	-2.67726	38.654	10.8807	17.7453	88.8465	0.780521	3.81184	1.00381	0.0872639	0.0095633	1.75309
Sonali	Water-stressed	5	Blue	400	4.36079	0.121205	331.719	1.36393	1.18767	27.1604	29.354	1.39668	25.7841	27.1563	25.0877	429.634	400.732	16.2399	24.2182	48.7979	72.7711	500.013	100.102	-3.22623	0.0933583	0.0719933	33.318	0.830584	68.8565	396.512	0.00758037	42415.4	440.42	-5.00932	-10.4596	30.5491	414.836	-3.92167	-3.70452	37.5842	17.2158	19.1602	132.259	0.828328	3.89145	1.00389	0.0709397	0.00969696	1.71206
Sonali	Water-stressed	6	Red	950	13.331	0.313957	314.386	3.27314	1.20092	27.4196	17.265	1.75954	25.9785	27.4196	25.086	450.135	399.586	13.4554	24.481	40.2425	73.2178	499.996	100.789	-2.30869	0.158122	0.170207	31.6866	0.786776	71.3464	389.358	0.0244292	42420.5	459.695	-4.94253	-10.631	30.3707	413.795	-3.03137	-2.87315	38.45	10.0157	19.5743	84.5347	0.787368	3.7295	1.00373	0.169783	0.00966827	1.73952
Sonali	Water-stressed	6	Red	700	10.5626	0.341541	335.93	3.31875	1.1342	27.1688	17.265	1.75954	25.9486	27.1688	25.0846	441.13	400.399	13.4097	24.5525	40.1755	73.5595	500.012	100.786	-2.30869	0.158122	0.181481	33.8626	0.839121	72.7164	392.365	0.0194088	42420.5	451.401	-4.99508	-10.6119	30.3906	413.986	-3.37499	-2.28916	39.0582	12.094	20.0498	112.28	0.838832	3.70817	1.00371	0.17988	0.00919773	1.71423
Sonali	Water-stressed	6	Red	400	6.26763	0.354612	360.182	3.2732	1.08434	26.8723	17.265	1.75954	25.9247	26.8723	25.0865	426.363	400.23	13.5387	24.5591	40.6121	73.6703	499.999	100.768	-2.30869	0.158122	0.190144	36.3531	0.901382	74.0051	395.428	0.0117133	42420.5	435.572	-4.82815	-10.4692	30.5392	414.487	-3.94585	-1.43451	39.9483	20.6579	18.6398	229.905	0.901065	3.69379	1.00369	0.189616	0.00866315	1.68243
Sonali	Water-stressed	6	Blue	950	8.24544	0.387679	352.112	3.60043	1.10649	27.5006	17.265	1.75954	26.0003	27.571	25.0838	433.24	399.038	13.5311	25.7766	40.4055	76.9721	500.009	100.762	-2.30869	0.158122	0.206659	35.4204	0.880935	74.8491	392.552	0.0161176	42420.6	441.777	-4.7774	-10.1868	30.8333	413.614	-3.31839	-1.46192	39.9197	15.6879	23.5007	158.861	0.879942	3.65457	1.00365	0.205895	0.00885004	1.75482
Sonali	Water-stressed	6	Blue	700	6.86089	0.417485	361.273	3.67198	1.06245	27.3925	17.265	1.75954	25.9949	27.3925	25.0838	428.101	399.347	13.4529	25.805	40.1833	77.0786	500.001	100.758	-2.30869	0.158122	0.216865	36.4011	0.904657	75.8017	394.083	0.0131975	42420.6	437.306	-4.92942	-10.6814	30.3182	413.801	-3.64896	-1.13134	40.264	18.6047	24.489	216.389	0.904426	3.63433	1.00363	0.217885	0.00848706	1.73745
Sonali	Water-stressed	6	Blue	400
Sonali	Well-watered	1	Red	950	24.7748	0.518851	294.981	3.58426	0.905137	26.1134	25.003	1.47788	25.4663	26.0965	25.095	531.088	399.485	7.5172	24.9727	22.9663	76.2958	500.065	99.8784	-4.30661	0.0327494	0.250666	29.4869	0.739022	79.8247	376.748	0.0527405	42418.5	540.024	-4.62802	-10.2408	30.7771	417.241	-0.594571	1.18836	42.6799	4.41806	18.0559	53.1561	0.738164	3.41897	1.00342	0.250409	0.00718566	1.60269
Sonali	Well-watered	1	Red	700	20.4325	0.555749	316.672	3.57344	0.85806	26.1465	25.003	1.47788	25.5479	26.1192	25.0926	509.581	400.542	8.03677	25.4113	24.4303	77.2465	500.048	99.8638	-4.30661	0.0327494	0.26128	31.7153	0.792862	80.986	381.926	0.0432305	42418.5	517.083	-4.50724	-10.4275	30.5826	413.561	-0.55137	1.67444	43.1861	4.99668	20.1622	64.2272	0.795165	3.40093	1.0034	0.262348	0.00683712	1.60527
Sonali	Well-watered	1	Red	400	12.7198	0.612391	350.069	3.6014	0.805628	26.132	25.003	1.47788	25.6198	26.132	25.0895	470.68	399.876	8.45018	25.9902	25.5748	78.6604	500.031	99.8486	-4.30661	0.0327494	0.282503	34.9539	0.875442	82.7315	388.257	0.027104	42418.5	478.774	-4.59756	-10.5426	30.4627	415.171	-1.74287	2.80518	44.3637	7.52752	22	111.362	0.875291	3.37533	1.00338	0.282232	0.00640037	1.60504
Sonali	Well-watered	1	Blue	950	14.9637	0.74658	349.127	4.31441	0.84033	27.3428	25.003	1.47788	25.7819	27.3428	25.088	483.377	400.03	7.22297	28.1618	21.6502	84.4065	500.667	99.8349	-4.30661	0.0327494	0.325712	34.855	0.872751	84.2008	386.361	0.0326118	42418.5	490.302	-4.69549	-10.5971	30.406	416.161	-1.47595	2.50459	44.0506	6.61334	21.7877	94.6225	0.872351	3.31608	1.00332	0.32556	0.00661303	1.73026
Sonali	Well-watered	1	Blue	700	10.6128	0.686851	360.861	4.21985	0.869793	27.0611	25.003	1.47788	25.8018	27.0611	25.087	462.065	400.654	6.78564	27.2741	20.3088	81.6288	500.923	99.8099	-4.30661	0.0327494	0.30708	36.0175	0.900681	82.9285	390.959	0.0225114	42418.6	469.072	-4.82764	-10.7636	30.2326	416.776	-2.48517	2.54445	44.0922	8.96971	21.5145	135.162	0.900527	3.34591	1.00335	0.307203	0.00689297	1.701
Sonali	Well-watered	1	Blue	400	5.52433	0.647537	375.906	4.03275	0.866185	26.6888	25.003	1.47788	25.7792	26.6888	25.087	435.618	399.993	6.94158	26.5364	20.7992	79.5116	500.924	99.79	-4.30661	0.0327494	0.294298	37.5116	0.939781	82.3155	394.947	0.0115141	42418.6	442.209	-4.65067	-10.3714	30.6411	416.216	-3.18492	3.39011	44.9728	17.0151	25.6376	304.419	0.940064	3.37865	1.00338	0.294216	0.00688301	1.66233
Sonali	Well-watered	2	Red	950	24.902	0.356095	260.421	3.95792	1.35551	27.4565	18.61	1.69244	25.9129	27.4565	25.0852	495.494	399.319	8.89947	23.2625	26.4514	69.1363	500.919	99.7637	-4.30661	0.0327494	0.181765	25.7596	0.646629	68.3336	379.93	0.0437908	42418.6	502.718	-4.5184	-10.3493	30.664	412.717	-1.47139	-2.27216	39.0759	5.5905	17.3281	47.3092	0.645834	3.67589	1.00368	0.179084	0.0111669	1.74497
Sonali	Well-watered	2	Red	700	20.9159	0.390005	291.201	3.67284	1.12071	27.0864	18.61	1.69244	25.8776	27.0756	25.0847	483.327	400.132	11.5458	24.8339	34.3791	73.9462	500.909	99.748	-4.30661	0.0327494	0.203805	29.0501	0.727849	73.94	383.441	0.0403509	42418.6	492.494	-4.33761	-10.0898	30.9343	414.752	-1.25209	-1.12397	40.2717	6.33496	19.9601	60.2883	0.727225	3.6214	1.00362	0.203164	0.00906397	1.70362
Sonali	Well-watered	2	Red	400	13.3088	0.387301	327.955	3.42533	1.04804	26.6192	18.61	1.69244	25.8372	26.6156	25.084	454.291	399.745	12.2078	24.5934	36.4261	73.383	500.909	99.7171	-4.30661	0.0327494	0.202859	32.7046	0.820458	74.9201	389.123	0.0256373	42418.6	463.367	-4.53056	-7.77135	33.3488	414.65	-2.26941	9.86245	51.7134	9.53444	22.0855	209.226	0.820837	3.62427	1.00362	0.203751	0.00848851	1.65521
Sonali	Well-watered	2	Blue	950	14.0834	0.378623	321.194	3.85186	1.2006	28.298	18.61	1.69244	26.0007	28.298	25.0838	457.131	399.095	12.7582	26.6872	37.695	78.8492	500.899	99.6993	-4.30661	0.0327494	0.198597	32.0228	0.804807	73.7319	387.861	0.0267725	42418.6	466.338	-4.5908	-10.0101	31.0173	415.191	-2.36704	-0.877522	40.5284	9.1176	20.7443	90.919	0.805422	3.63525	1.00364	0.198782	0.00970869	1.82997
Sonali	Well-watered	2	Blue	700	11.0635	0.372661	337.395	3.62691	1.14576	27.9516	18.61	1.69244	26.0094	27.9516	25.083	447.186	400.682	13.3471	26.4657	39.4116	78.1482	500.898	99.691	-4.30661	0.0327494	0.195963	33.6352	0.84205	74.36	391.857	0.0209946	42418.6	456.464	-4.71155	-10.2562	30.761	416.858	-2.91596	-1.15081	40.2437	11.5255	21.2019	117.408	0.842129	3.64228	1.00364	0.196782	0.00928683	1.79636
Sonali	Well-watered	2	Blue	400	6.01609	0.339913	360.165	3.22592	1.10066	27.4104	18.61	1.69244	25.9591	27.4089	25.082	427.107	400.122	14.1686	25.6954	41.9574	76.0918	500.9	99.6804	-4.30661	0.0327494	0.178189	35.8571	0.899027	74.0109	395.345	0.0112119	42418.7	436.377	-4.78317	-10.3963	30.6151	416.306	-3.82809	-1.70976	39.6616	21.7421	21.2892	233.355	0.899725	3.68971	1.00369	0.179601	0.0089386	1.73656
Sonali	Well-watered	3	Red	950	21.6989	0.703893	323.541	3.91164	0.817256	25.8321	31.344	1.37044	25.5551	25.8328	25.0913	545.27	399.223	1.31018	25.2285	3.98961	76.8213	500.03	100.074	-2.58774	0.0554927	0.306118	32.383	0.810554	83.3844	377.811	0.0479738	42417.3	551.055	-4.18818	-10.0955	30.9284	411.062	0.437588	1.4573	42.9599	3.93641	18.5378	47.571	0.810478	3.26772	1.00327	0.305467	0.00642117	1.57489
Sonali	Well-watered	3	Red	700	17.429	0.7162	338.693	3.90108	0.805877	25.7359	31.344	1.37044	25.6278	25.7359	25.0886	518.744	399.711	1.29813	25.1382	3.93635	76.2273	500.005	100.087	-2.58774	0.0554927	0.309242	33.8987	0.847343	83.5884	382.542	0.0380835	42417.3	524.124	-4.40148	-10.4675	30.541	411.832	-0.155284	2.43536	43.9785	4.66753	20.2238	63.9225	0.847621	3.26486	1.00326	0.309611	0.00632021	1.56565
Sonali	Well-watered	3	Red	400	10.6043	0.636674	358.471	3.72671	0.833888	25.3506	31.344	1.37044	25.6269	25.3506	25.0877	476.535	400.696	1.3067	24.1061	3.96285	73.1068	499.988	100.094	-2.58774	0.0554927	0.284669	35.8807	0.894621	81.9524	390.25	0.0222688	42417.4	481.625	-4.79902	-10.1169	30.9061	412.91	-1.87056	3.15047	44.7233	7.01209	20.9774	102.239	0.894672	3.30367	1.0033	0.284725	0.00656796	1.52919
Sonali	Well-watered	3	Blue	950	13.8735	0.716873	349.293	4.13997	0.853565	26.6397	31.344	1.37044	25.7703	26.6397	25.0862	496.476	399.145	1.21471	26.4804	3.65317	79.6283	499.992	100.096	-2.58774	0.0554927	0.309401	34.9627	0.875103	83.4971	385.479	0.0300523	42417.4	501.68	-4.60465	-10.3244	30.69	413.202	-1.16733	2.63352	44.1849	5.67077	19.8987	79.086	0.875055	3.27022	1.00327	0.308276	0.00671772	1.65597
Sonali	Well-watered	3	Blue	700	11.1056	0.77983	360.651	4.14443	0.809702	26.2748	31.344	1.37044	25.7358	26.2748	25.0862	480.008	400.332	0.756445	26.0852	2.2795	78.601	499.99	100.096	-2.58774	0.0554927	0.324353	36.1735	0.902713	84.2274	389.447	0.0239016	42417.4	485.845	-4.66565	-10.4061	30.6049	413.513	-1.70555	3.33349	44.9139	6.74421	20.405	101.967	0.902767	3.25647	1.00326	0.323022	0.00644957	1.62235
Sonali	Well-watered	3	Blue	400	5.88724	0.842863	378.606	4.00149	0.745203	25.6324	31.344	1.37044	25.666	25.6324	25.0856	446.92	400.163	0.953113	25.4377	2.8838	76.9656	499.993	100.093	-2.58774	0.0554927	0.340611	37.8746	0.945598	85.2964	394.396	0.0126623	42417.4	451.258	-4.42168	-9.5048	31.5436	414.477	-2.90772	4.553	46.1839	12.2689	18.9936	207.336	0.945648	3.24971	1.00325	0.341128	0.00589312	1.5559
Sonali	Well-watered	4	Red	950	19.915	0.584027	319.358	4.00659	0.942338	26.7638	30.695	1.37839	25.7195	26.7638	25.0866	530.795	399.138	1.89338	25.854	5.71217	77.9682	499.998	100.082	-2.58774	0.0554927	0.269394	32.0368	0.801995	80.7038	379.7	0.0421838	42417.4	535.952	-4.35786	-10.2048	30.8145	411.678	0.088146	2.83983	44.3998	4.31292	19.5505	59.4464	0.802875	3.32297	1.00332	0.270305	0.00747895	1.67252
Sonali	Well-watered	4	Red	700	16.2121	0.585542	334.083	3.59152	0.848501	26.323	30.695	1.37839	25.64	26.323	25.0871	507.614	399.57	4.41243	25.8902	13.3671	78.4364	499.997	100.069	-2.58774	0.0554927	0.268252	33.463	0.836896	82.1436	383.739	0.0346031	42417.4	511.746	-4.49719	-9.98346	31.0451	412.677	-0.623987	3.2796	44.8578	5.0662	20.0282	71.7925	0.83701	3.32733	1.00333	0.268229	0.00672197	1.62556
Sonali	Well-watered	4	Red	400	9.83421	0.572193	356.765	3.28524	0.788479	26.1435	30.695	1.37839	25.6384	26.1435	25.0864	467.16	398.745	6.48832	26.1299	19.6574	79.1631	499.989	100.059	-2.58774	0.0554927	0.263837	35.6977	0.894722	83.1197	389.113	0.0210074	42417.4	474.235	-4.75072	-10.1267	30.8959	412.382	-1.8907	3.60738	45.1991	7.67369	22.4829	117.334	0.895203	3.33844	1.00334	0.264673	0.00629649	1.60689
Sonali	Well-watered	4	Blue	950	12.2271	0.604964	349.634	3.69575	0.849461	27.3989	30.695	1.37839	25.757	27.3989	25.0864	521.544	439.242	5.788	28.0756	17.4107	84.4468	510.274	100.042	-2.58774	0.0554927	0.279353	39.0297	0.883379	83.3569	427.439	0.0246823	42417.5	490.085	-4.61021	-10.2493	30.7682	413.602	-1.34674	2.99033	44.5565	6.40949	21.3778	92.4001	0.87595	3.32343	1.00332	0.273409	0.00663566	1.73537
Sonali	Well-watered	4	Blue	700	9.73977	0.645028	360.806	4.30558	0.949943	26.7323	30.695	1.37839	25.6928	26.7323	25.0864	470.711	400.339	-0.015944	25.7349	-0.0481178	77.6644	500.018	99.994	-2.58774	0.0554927	0.287817	36.0784	0.90125	81.0555	390.8	0.0202012	42417.5	474.894	-4.89424	-10.0692	30.9558	413.959	-2.24806	3.83297	45.4341	7.79255	21.1028	120.989	0.901337	3.30927	1.00331	0.287895	0.00750316	1.66667
Sonali	Well-watered	4	Blue	400	5.14223	0.632721	376.977	4.14798	0.928151	26.1767	30.695	1.37839	25.6552	26.1767	25.087	442.546	400.774	-0.0112725	24.8202	-0.0340898	75.0612	500.019	99.9806	-2.58774	0.0554927	0.283875	37.6904	0.940623	80.7768	395.738	0.0104961	42417.5	446.387	-4.75065	-10.4627	30.546	414.349	-3.11236	4.00194	45.61	13.9329	23.4335	251.156	0.940729	3.32874	1.00333	0.284223	0.00732489	1.61009
Sonali	Well-watered	5	Red	950	17.8804	0.354262	295.843	2.39449	0.825325	26.376	31.969	1.36329	25.6276	26.376	25.0919	485.206	399.18	15.6165	26.265	47.2822	79.5229	699.995	99.9333	-4.30661	0.0327494	0.181106	29.5646	0.741126	80.415	381.474	0.0376933	42418.3	495.923	-4.58942	-10.066	30.9591	412.853	-1.51662	-2.02453	39.3338	5.97029	18.7124	50.5531	0.741075	3.57851	1.00358	0.181021	0.00663812	1.62979
Sonali	Well-watered	5	Red	700	14.2704	0.344415	314.197	2.27865	0.803069	26.3211	31.969	1.36329	25.6621	26.3211	25.0893	468.758	399.428	16.2421	26.3744	49.0789	79.6955	699.991	99.9394	-4.30661	0.0327494	0.176975	31.4007	0.786618	80.773	385.297	0.0299162	42418.3	480.435	-4.74293	-10.1648	30.8562	413.76	-2.22237	-1.38727	39.9975	7.20719	18.5931	67.5908	0.786641	3.58985	1.00359	0.177039	0.00645887	1.62422
Sonali	Well-watered	5	Red	400	8.6276	0.308167	342.606	2.1167	0.816556	26.1399	31.969	1.36329	25.6545	26.1399	25.0887	444.242	400.962	16.4559	25.8731	49.7473	78.2162	699.974	99.9389	-4.30661	0.0327494	0.161363	34.2397	0.854458	79.8197	392.419	0.017549	42418.4	455.887	-4.93576	-10.2383	30.7796	416.432	-3.02688	-0.940076	40.4632	11.5554	22.6189	120.508	0.855397	3.63232	1.00363	0.162412	0.00656023	1.60539
Sonali	Well-watered	5	Blue	950	9.8625	0.353921	339.354	2.4785	0.853536	27.1564	31.969	1.36329	25.7945	27.1564	25.0874	448.467	398.907	16.5939	27.6013	49.7531	82.7564	699.966	99.946	-4.30661	0.0327494	0.180971	33.9171	0.850709	80.623	389.141	0.0204335	42418.4	459.793	-4.88	-10.4232	30.5871	415.063	-2.80306	-1.32288	40.0645	10.2795	21.8773	103.348	0.850851	3.58504	1.00359	0.180733	0.00687318	1.70992
Sonali	Well-watered	5	Blue	700	7.76393	0.35095	351.818	2.38026	0.825684	26.8374	31.969	1.36329	25.7636	26.8374	25.087	439.805	399.997	16.6344	27.2098	49.965	81.7304	699.966	99.9439	-4.30661	0.0327494	0.179725	35.1621	0.879552	80.8781	392.309	0.0160062	42418.4	451.107	-5.59086	-10.8945	30.0963	416.625	-4.94522	-2.04079	39.3169	13.0841	8.674	131.368	0.87954	3.59059	1.00359	0.179607	0.00665449	1.67819
Sonali	Well-watered	5	Blue	400	4.0186	0.330684	372.33	2.23162	0.812503	26.3973	31.969	1.36329	25.7098	26.3973	25.0873	423.293	400.854	16.5114	26.4343	49.753	79.6532	699.967	99.942	-4.30661	0.0327494	0.171133	37.2114	0.928842	80.4752	396.874	0.00814861	42418.4	433.982	-5.04161	-10.184	30.8362	417.173	-4.34604	-0.413145	41.012	25.8197	18.3747	337.65	0.92893	3.622	1.00362	0.171302	0.00653904	1.63237
Sonali	Well-watered	6	Red	950	18.3179	0.332223	286.772	2.87484	1.06129	26.9746	31.72	1.36608	25.8149	26.9746	25.0868	521.603	399.153	7.36204	25.1407	22.0451	75.2821	500.023	99.9387	-2.58774	0.0554927	0.168846	28.5552	0.715835	75.2571	381.211	0.0358474	42417.5	529.205	-4.54074	-10.3859	30.6259	409.191	-0.660209	0.994934	42.4784	4.41055	17.4193	52.7737	0.715084	3.50915	1.00351	0.168076	0.00857888	1.69223
Sonali	Well-watered	6	Red	700	14.9308	0.358074	313.114	2.84284	0.971364	26.5899	31.72	1.36608	25.7655	26.5899	25.086	502.31	400.371	7.66596	25.2452	23.0183	75.8024	500.013	99.9198	-2.58774	0.0554927	0.182765	31.2863	0.782061	77.2873	385.616	0.0299262	42417.5	510.234	3.18458	-10.6774	30.3224	412.333	6.58873	1.50138	43.0059	5.21252	17.9479	67.6779	0.781584	3.47632	1.00348	0.182121	0.00783676	1.65287
Sonali	Well-watered	6	Red	400	8.94771	0.339568	344.27	2.66826	0.951144	26.2739	31.72	1.36608	25.7501	26.2739	25.0866	464.648	401.097	8.30189	24.8086	24.9436	74.5393	500.022	99.8922	-2.58774	0.0554927	0.174979	34.3899	0.85832	77.1088	392.255	0.0175894	42417.5	472.343	-4.54704	-10.2339	30.7842	413.161	-2.01752	2.27218	43.8086	7.98141	20.6464	110.623	0.858404	3.49757	1.0035	0.175125	0.00765044	1.61977
Sonali	Well-watered	6	Blue	950	10.1441	0.320979	332.787	2.80003	1.041	27.6511	31.72	1.36608	25.8721	27.6511	25.0866	470.454	399.473	9.43193	26.834	28.1221	80.0101	500.022	99.851	-2.58774	0.0554927	0.168549	33.3125	0.835156	76.6744	389.528	0.019808	42417.5	478.729	-4.44152	-10.2373	30.7807	413.27	-1.87023	1.94015	43.4628	7.31702	19.1743	97.6187	0.835677	3.51196	1.00351	0.168898	0.00837357	1.76305
Sonali	Well-watered	6	Blue	700	7.79261	0.322112	348.2	2.5751	0.955016	27.3372	31.72	1.36608	25.8799	27.3372	25.086	456.577	400.59	11.1138	27.0087	33.1075	80.4584	500.01	99.8062	-2.58774	0.0554927	0.167448	34.7612	0.869435	78.1342	392.888	0.0154996	42417.6	465.201	-4.37478	-9.96453	31.0648	414.117	-2.14341	2.16897	43.7011	9.1066	20.7871	123.923	0.869317	3.5185	1.00352	0.167214	0.00779454	1.72968
Sonali	Well-watered	6	Blue	400	3.73818	0.314426	371.883	2.27096	0.852695	26.7738	31.72	1.36608	25.8346	26.7738	25.0859	429.234	399.825	13.0369	26.9125	38.9353	80.3752	500.022	99.7913	-2.58774	0.0554927	0.164949	37.1134	0.930182	79.9181	396.132	0.0075394	42417.6	438.33	-4.77763	-10.4311	30.5789	413.749	-3.66223	2.13543	43.6662	17.8664	20.4108	289.217	0.930149	3.53496	1.00353	0.16448	0.00681821	1.67289
[truncated: 9 more columns]
